# Supplementary material for: 4-Chloro­anilinium bromide
Source: Acta Crystallogr Sect E Struct Rep Online. 2012 Jun 13;68(Pt 7):o2022. doi: 10.1107/S1600536812024993 (PMC3393291; doi:10.1107/S1600536812024993)
Supplement: Supplementary file 1 [file e-68-o2022-sup1.cif]

##############################################################################
#                                                                            #
# This CIF contains the data in a paper accepted for publication in          #
# Acta Crystallographica Section E. It conforms to the requirements of       #
# Notes for Authors for Acta Crystallographica Section E, and has been       #
# peer reviewed under the auspices of the IUCr Commission on Journals.       #
#                                                                            #
# Full details of the Crystallographic Information File format               #
# are given in the paper "The Crystallographic Information File (CIF):       #
# a New Standard Archive File for Crystallography" by S. R. Hall, F. H.      #
# Allen and I. D. Brown [Acta Cryst. (1991), A47, 655-685].                  #
#                                                                            #
# The current version of the core CIF dictionary is obtainable from          #
# ftp://ftp.iucr.org/pub/cif_core.dic.                                       #
#                                                                            #
# Software is freely available for graphical display of the structure(s)     #
# in this CIF. For information consult the CIF software page                 #
# http://www.iucr.org/resources/cif/software.                                #
#                                                                            #
# This file may be used for bona fide research purposes within the           #
# scientific community so long as proper attribution is given to the journal # 
# article from which it was obtained.                                        #
#                                                                            #
##############################################################################
data_I
_audit_creation_method     SHELXL-97
_chemical_name_systematic
;
4-Chloroanilinium bromide
;
_chemical_name_common     ?
_chemical_formula_moiety     'C6 H7 Cl N +, Br -'
_chemical_formula_sum     'C6 H7 Br Cl N'
_chemical_formula_iupac     'C6 H7 Cl N +, Br -'
_chemical_formula_weight     208.49
_chemical_melting_point     ?
_symmetry_cell_setting     triclinic
_symmetry_space_group_name_H-M     'P -1'
_symmetry_space_group_name_Hall     '-P 1'
loop_
    _symmetry_equiv_pos_as_xyz
    'x, y, z'
    '-x, -y, -z'
_cell_length_a     4.3989(2)
_cell_length_b     6.2553(2)
_cell_length_c     13.8907(8)
_cell_angle_alpha     91.4000(8)
_cell_angle_beta     93.5800(10)
_cell_angle_gamma     101.9670(10)
_cell_volume     372.91(3)
_cell_formula_units_Z     2
_cell_measurement_reflns_used     1674
_cell_measurement_theta_min     2.97
_cell_measurement_theta_max     27.48
_cell_measurement_temperature     153(2)
_exptl_crystal_description     'block'
_exptl_crystal_colour     'colourless'
_exptl_crystal_size_max     0.10
_exptl_crystal_size_mid     0.05
_exptl_crystal_size_min     0.05
_exptl_crystal_density_diffrn     1.857
_exptl_crystal_density_meas     ?
_exptl_crystal_density_method     'not measured'
_exptl_crystal_F_000     204
_exptl_absorpt_coefficient_mu     5.777
_exptl_absorpt_correction_type     multi-scan
_exptl_absorpt_process_details     '(<i>CrystalClear</i>; Rigaku, 2005)'
_exptl_absorpt_correction_T_min     0.910
_exptl_absorpt_correction_T_max     1.000
_exptl_special_details     ?
_diffrn_ambient_temperature     153(2)
_diffrn_radiation_type     MoK\a
_diffrn_radiation_wavelength     0.71073
_diffrn_radiation_source     'fine-focus sealed tube'
_diffrn_radiation_monochromator     graphite
_diffrn_measurement_device_type     'Rigaku Mercury CCD'
_diffrn_measurement_method     'CCD profile fitting'
_diffrn_detector_area_resol_mean     13.6612
_diffrn_reflns_number     3843
_diffrn_reflns_av_R_equivalents     0.0564
_diffrn_reflns_av_sigmaI/netI     0.0784
_diffrn_reflns_theta_min     2.94
_diffrn_reflns_theta_max     27.50
_diffrn_reflns_theta_full     27.50
_diffrn_measured_fraction_theta_max     0.965
_diffrn_measured_fraction_theta_full     0.965
_diffrn_reflns_limit_h_min     -5
_diffrn_reflns_limit_h_max     5
_diffrn_reflns_limit_k_min     -8
_diffrn_reflns_limit_k_max     8
_diffrn_reflns_limit_l_min     -18
_diffrn_reflns_limit_l_max     18
_diffrn_standards_number     ?
_diffrn_standards_interval_count     ?
_diffrn_standards_interval_time     ?
_diffrn_standards_decay_%     ?
_refine_special_details
;
 Refinement of F^2^ against ALL reflections.  The weighted R-factor wR and
 goodness of fit S are based on F^2^, conventional R-factors R are based
 on F, with F set to zero for negative F^2^. The threshold expression of
 F^2^ > 2sigma(F^2^) is used only for calculating R-factors(gt) etc. and is
 not relevant to the choice of reflections for refinement.  R-factors based
 on F^2^ are statistically about twice as large as those based on F, and R-
 factors based on ALL data will be even larger.
;
_reflns_number_total     1647
_reflns_number_gt     1435
_reflns_threshold_expression     >2sigma(I)
_refine_ls_structure_factor_coef     Fsqd
_refine_ls_matrix_type     full
_refine_ls_R_factor_all     0.0451
_refine_ls_R_factor_gt     0.0411
_refine_ls_wR_factor_gt     0.1013
_refine_ls_wR_factor_ref     0.1026
_refine_ls_goodness_of_fit_ref     1.114
_refine_ls_restrained_S_all     1.138
_refine_ls_number_reflns     1647
_refine_ls_number_parameters     83
_refine_ls_number_restraints     0
_refine_ls_hydrogen_treatment     constr
_refine_ls_weighting_scheme     calc
_refine_ls_weighting_details
                 'calc w=1/[\s^2^(Fo^2^)+(0.0440P)^2^] where P=(Fo^2^+2Fc^2^)/3'
_atom_sites_solution_hydrogens     geom
_atom_sites_solution_primary     direct
_atom_sites_solution_secondary     difmap
_refine_ls_shift/su_max     0.000
_refine_ls_shift/su_mean     0.000
_refine_diff_density_max     0.835
_refine_diff_density_min     -1.469
_refine_ls_extinction_method     none
_refine_ls_extinction_coef     ?
loop_
    _atom_type_symbol
    _atom_type_description
    _atom_type_scat_dispersion_real
    _atom_type_scat_dispersion_imag
    _atom_type_scat_source
    'C' 'C' 0.0033 0.0016
                         'International Tables Vol C Tables 4.2.6.8 and 6.1.1.4'
    'Br' 'Br' -0.2901 2.4595
                         'International Tables Vol C Tables 4.2.6.8 and 6.1.1.4'
    'Cl' 'Cl' 0.1484 0.1585
                         'International Tables Vol C Tables 4.2.6.8 and 6.1.1.4'
    'N' 'N' 0.0061 0.0033
                         'International Tables Vol C Tables 4.2.6.8 and 6.1.1.4'
    'H' 'H' 0.0000 0.0000
                         'International Tables Vol C Tables 4.2.6.8 and 6.1.1.4'
_computing_data_collection     '<i>CrystalClear</i> (Rigaku, 2005)'
_computing_cell_refinement     '<i>CrystalClear</i> (Rigaku, 2005)'
_computing_data_reduction     '<i>CrystalClear</i> (Rigaku, 2005)'
_computing_structure_solution     '<i>SHELXS97</i> (Sheldrick, 2008)'
_computing_structure_refinement     '<i>SHELXL97</i> (Sheldrick, 2008)'
_computing_molecular_graphics     '<i>SHELXTL</i> (Sheldrick, 2008)'
_computing_publication_material     '<i>SHELXTL</i> (Sheldrick, 2008)'
loop_
    _atom_site_type_symbol
    _atom_site_label
    _atom_site_fract_x
    _atom_site_fract_y
    _atom_site_fract_z
    _atom_site_U_iso_or_equiv
    _atom_site_adp_type
    _atom_site_calc_flag
    _atom_site_refinement_flags
    _atom_site_occupancy
    _atom_site_symmetry_multiplicity
    _atom_site_disorder_assembly
    _atom_site_disorder_group
    Cl Cl1 0.6759(3) 0.27570(19) 0.99710(9) 0.0205(3) Uani d . 1 1 . .
    N N1 1.1049(9) 0.2261(6) 0.6017(3) 0.0136(8) Uani d D 1 1 . .
    H H1A 1.2142 0.1217 0.5980 0.020 Uiso calc RD 1 1 . .
    H H1B 1.2258 0.3545 0.5904 0.020 Uiso calc RD 1 1 . .
    H H1C 0.9437 0.1973 0.5580 0.020 Uiso calc RD 1 1 . .
    C C1 0.7915(11) 0.2566(8) 0.8806(4) 0.0154(10) Uani d . 1 1 . .
    Br Br1 0.41356(10) 0.76145(7) 0.58041(3) 0.01335(18) Uani d . 1 1 . .
    C C2 0.7543(11) 0.4182(7) 0.8164(3) 0.0155(10) Uani d . 1 1 . .
    H H2A 0.6637 0.5329 0.8352 0.019 Uiso calc R 1 1 . .
    C C3 0.8537(11) 0.4061(7) 0.7241(4) 0.0151(10) Uani d . 1 1 . .
    H H3A 0.8289 0.5113 0.6798 0.018 Uiso calc R 1 1 . .
    C C4 0.9907(10) 0.2340(7) 0.6991(3) 0.0113(9) Uani d . 1 1 . .
    C C5 1.0258(11) 0.0722(7) 0.7620(3) 0.0151(10) Uani d . 1 1 . .
    H H5A 1.1156 -0.0428 0.7430 0.018 Uiso calc R 1 1 . .
    C C6 0.9254(11) 0.0842(7) 0.8533(4) 0.0159(10) Uani d . 1 1 . .
    H H6A 0.9471 -0.0233 0.8968 0.019 Uiso calc R 1 1 . .
loop_
    _atom_site_aniso_label
    _atom_site_aniso_U_11
    _atom_site_aniso_U_22
    _atom_site_aniso_U_33
    _atom_site_aniso_U_12
    _atom_site_aniso_U_13
    _atom_site_aniso_U_23
    Cl1 0.0316(7) 0.0169(6) 0.0146(6) 0.0075(5) 0.0080(5) -0.0018(5)
    N1 0.018(2) 0.011(2) 0.012(2) 0.0037(16) -0.0009(17) -0.0014(16)
    C1 0.017(2) 0.014(2) 0.015(3) 0.0028(19) 0.002(2) -0.0045(19)
    Br1 0.0165(3) 0.0087(3) 0.0154(3) 0.00395(18) 0.00213(18) -0.00161(17)
    C2 0.020(2) 0.011(2) 0.018(3) 0.0072(19) 0.004(2) -0.0033(19)
    C3 0.018(2) 0.009(2) 0.019(3) 0.0018(19) 0.001(2) 0.0029(19)
    C4 0.013(2) 0.009(2) 0.010(2) -0.0007(17) 0.0002(18) -0.0041(18)
    C5 0.019(2) 0.011(2) 0.017(3) 0.0065(19) 0.003(2) -0.0043(19)
    C6 0.023(3) 0.008(2) 0.016(3) 0.0023(19) -0.001(2) 0.0000(19)
_geom_special_details
;
 All s.u.'s (except the s.u. in the dihedral angle between two l.s. planes)
 are estimated using the full covariance matrix.  The cell s.u.'s are taken
 into account individually in the estimation of s.u.'s in distances, angles
 and torsion angles; correlations between s.u.'s in cell parameters are only
 used when they are defined by crystal symmetry.  An approximate (isotropic)
 treatment of cell s.u.'s is used for estimating esds involving l.s. planes.
;
loop_
    _geom_bond_atom_site_label_1
    _geom_bond_atom_site_label_2
    _geom_bond_site_symmetry_2
    _geom_bond_distance
    _geom_bond_publ_flag
    Cl1 C1 . 1.735(5) ?
    N1 C4 . 1.476(6) ?
    N1 H1A . 0.8900 ?
    N1 H1B . 0.8900 ?
    N1 H1C . 0.8900 ?
    C1 C6 . 1.388(6) ?
    C1 C2 . 1.392(6) ?
    C2 C3 . 1.385(7) ?
    C2 H2A . 0.9300 ?
    C3 C4 . 1.385(6) ?
    C3 H3A . 0.9300 ?
    C4 C5 . 1.379(6) ?
    C5 C6 . 1.375(7) ?
    C5 H5A . 0.9300 ?
    C6 H6A . 0.9300 ?
loop_
    _geom_angle_atom_site_label_1
    _geom_angle_atom_site_label_2
    _geom_angle_atom_site_label_3
    _geom_angle_site_symmetry_1
    _geom_angle_site_symmetry_3
    _geom_angle
    _geom_angle_publ_flag
    C4 N1 H1A . . 109.5 ?
    C4 N1 H1B . . 109.5 ?
    H1A N1 H1B . . 109.5 ?
    C4 N1 H1C . . 109.5 ?
    H1A N1 H1C . . 109.5 ?
    H1B N1 H1C . . 109.5 ?
    C6 C1 C2 . . 120.9(5) ?
    C6 C1 Cl1 . . 119.8(4) ?
    C2 C1 Cl1 . . 119.2(4) ?
    C3 C2 C1 . . 119.3(4) ?
    C3 C2 H2A . . 120.4 ?
    C1 C2 H2A . . 120.4 ?
    C4 C3 C2 . . 118.6(4) ?
    C4 C3 H3A . . 120.7 ?
    C2 C3 H3A . . 120.7 ?
    C5 C4 C3 . . 122.5(4) ?
    C5 C4 N1 . . 119.2(4) ?
    C3 C4 N1 . . 118.3(4) ?
    C6 C5 C4 . . 118.7(4) ?
    C6 C5 H5A . . 120.6 ?
    C4 C5 H5A . . 120.6 ?
    C5 C6 C1 . . 120.0(4) ?
    C5 C6 H6A . . 120.0 ?
    C1 C6 H6A . . 120.0 ?
loop_
    _geom_hbond_atom_site_label_D
    _geom_hbond_atom_site_label_H
    _geom_hbond_atom_site_label_A
    _geom_hbond_site_symmetry_A
    _geom_hbond_distance_DH
    _geom_hbond_distance_HA
    _geom_hbond_distance_DA
    _geom_hbond_angle_DHA
    N1 H1A Br1 1_645 0.89 2.59 3.467(4) 167.4
    N1 H1B Br1 1_655 0.89 2.52 3.370(4) 160.5
    N1 H1C Br1 2_666 0.89 2.46 3.312(4) 160.7
_iucr_refine_instructions_details
;
TITL 1                      R =  New: P-1
CELL  0.71073    4.3989    6.2553   13.8907    91.400    93.580   101.967
ZERR 2        0.0002    0.0002    0.0008     0.0004     0.0002     0.001
LATT   1
SFAC  C Br Cl  N H
UNIT    12    2   2   2 14
L.S. 9
FMAP 2
PLAN 20
ACTA
BOND $H
DFIX 0.89 0.002 N1 H1A N1 H1B N1 H1C
MPLA C1 C2 C3 C4 C5 C6
MPLA N1 CL1
EQIV $1 x+1, y-1, z
EQIV $2 x+1, y, z
EQIV $3 -x+1, -y+1, -z+1
HTAB N1 BR1_$1
HTAB N1 BR1_$2
HTAB N1 BR1_$3
WGHT    0.044000
FVAR       0.30159
CL1   3    0.675877    0.275699    0.997101    11.00000    0.03161    0.01691 =
         0.01460   -0.00179    0.00802    0.00748
N1    4    1.104919    0.226078    0.601721    11.00000    0.01792    0.01072 =
         0.01198   -0.00143   -0.00092    0.00371
AFIX 137
H1A   5    1.214194    0.121654    0.597986    11.00000   -1.50000
H1B   5    1.225806    0.354493    0.590422    11.00000   -1.50000
H1C   5    0.943670    0.197309    0.558012    11.00000   -1.50000
AFIX   0
C1    1    0.791479    0.256637    0.880614    11.00000    0.01677    0.01398 =
         0.01506   -0.00446    0.00179    0.00276
BR1   2    0.413561    0.761446    0.580409    11.00000    0.01654    0.00872 =
         0.01537   -0.00161    0.00213    0.00395
C2    1    0.754276    0.418161    0.816351    11.00000    0.01989    0.01051 =
         0.01797   -0.00328    0.00384    0.00718
AFIX  43
H2A   5    0.663681    0.532911    0.835178    11.00000   -1.20000
AFIX   0
C3    1    0.853676    0.406069    0.724072    11.00000    0.01755    0.00854 =
         0.01879    0.00286    0.00068    0.00181
AFIX  43
H3A   5    0.828938    0.511321    0.679785    11.00000   -1.20000
AFIX   0
C4    1    0.990671    0.234002    0.699113    11.00000    0.01325    0.00917 =
         0.00976   -0.00409    0.00020   -0.00074
C5    1    1.025762    0.072182    0.761995    11.00000    0.01876    0.01061 =
         0.01749   -0.00431    0.00322    0.00653
AFIX  43
H5A   5    1.115602   -0.042789    0.742965    11.00000   -1.20000
AFIX   0
C6    1    0.925360    0.084152    0.853342    11.00000    0.02319    0.00759 =
         0.01610   -0.00004   -0.00104    0.00230
AFIX  43
H6A   5    0.947141   -0.023263    0.896832    11.00000   -1.20000
HKLF 4
REM  1                      R =  New: P-1
REM R1 =  0.0411 for   1435 Fo > 4sig(Fo)  and  0.0451 for all   1647 data
REM     83 parameters refined using      3 restraints
END
WGHT      0.0441      0.0000
REM Highest difference peak  0.835,  deepest hole -1.469,  1-sigma level  0.193
Q1    1   0.4709  0.7361  0.5162  11.00000  0.05    0.84
Q2    1   0.3576  0.8037  0.6538  11.00000  0.05    0.76
Q3    1   0.4503  0.9031  0.5455  11.00000  0.05    0.69
Q4    1   0.9305 -0.2804  0.7785  11.00000  0.05    0.68
Q5    1   0.2565  0.7732  0.5739  11.00000  0.05    0.67
Q6    1   1.1105 -0.2788  0.8572  11.00000  0.05    0.66
Q7    1   0.5187  0.2260  0.8375  11.00000  0.05    0.64
Q8    1   0.8501  0.7650  0.8266  11.00000  0.05    0.63
Q9    1   0.3782  0.6355  0.6156  11.00000  0.05    0.62
Q10   1   1.0182  0.2461  0.6586  11.00000  0.05    0.61
Q11   1   0.5998  0.7355  0.5933  11.00000  0.05    0.61
Q12   1   0.7813  0.6968  0.6288  11.00000  0.05    0.60
Q13   1   0.9123 -0.1107  0.9945  11.00000  0.05    0.58
Q14   1   1.2559  0.2649  0.7464  11.00000  0.05    0.57
Q15   1   0.8803  0.5738  0.5838  11.00000  0.05    0.56
Q16   1   1.3780  0.1964  0.7641  11.00000  0.05    0.54
Q17   1   0.6629  0.3315  0.5777  11.00000  0.05    0.52
Q18   1   0.3970  0.5578  0.5380  11.00000  0.05    0.52
Q19   1   1.4042  0.0432  0.5260  11.00000  0.05    0.51
Q20   1   1.5069  0.0963  0.6521  11.00000  0.05    0.50
;
data_global
_journal_date_recd_electronic     2012-05-29
_journal_date_accepted     2012-06-01
_journal_name_full     'Acta Crystallographica, Section E'
_journal_year     2012
_journal_volume     68
_journal_issue      7
_journal_page_first     o2022
_journal_page_last     o2022
_journal_paper_category     QO
_journal_paper_doi     10.1107/S1600536812024993
_journal_coeditor_code     AA2066
_publ_contact_author_name     'Min-Min Zhao'
_publ_contact_author_address
;
College of Chemistry and Chemical Engineering,
Southeast UniVersity,
Nanjing 210096,
P. R. China
;
_publ_contact_author_email     chenxinyuanseu@yahoo.com.cn
_publ_contact_author_fax     '862552090598'
_publ_contact_author_phone     '862552090598'
_publ_section_title
;
4-Chloroanilinium bromide
;
loop_
    _publ_author_name
    _publ_author_footnote
    _publ_author_address
    'Min-Min Zhao' .
;
College of Chemistry and Chemical Engineering,
Southeast University,
Nanjing 210096,
P. R. China
;
