# Supplementary material for: 4-Chloro­anilinium bromide
Source: Acta Crystallogr Sect E Struct Rep Online. 2012 Jun 13;68(Pt 7):o2022. doi: 10.1107/S1600536812024993 (PMC3393291; doi:10.1107/S1600536812024993)
Supplement: Supplementary file 2 [file e-68-o2022-Isup2.hkl]

# 
# h,k,l, Fc-squared, Fo-squared, sigma(Fo-squared) and status flag 
# 
data_I
_shelx_title ' 1                      R =  New: P-1' 
_shelx_refln_list_code          4 
_shelx_F_calc_maximum       76.84 
_exptl_crystal_F_000       204.00 
_reflns_d_resolution_high  0.7696 
 
loop_ 
 _symmetry_equiv_pos_as_xyz 
 'x, y, z' 
 '-x, -y, -z' 
 
_cell_length_a     4.3989 
_cell_length_b     6.2553 
_cell_length_c    13.8907 
_cell_angle_alpha  91.400 
_cell_angle_beta   93.580 
_cell_angle_gamma 101.967 
 
_shelx_F_squared_multiplier     1.000 
 
loop_ 
 _refln_index_h 
 _refln_index_k 
 _refln_index_l 
 _refln_F_squared_calc 
 _refln_F_squared_meas 
 _refln_F_squared_sigma 
 _refln_observed_status 
   1   0   0      272.45      286.27      7.79 o 
   2   0   0      203.21      217.33     10.09 o 
   3   0   0      205.62      211.07     12.34 o 
   4   0   0      252.17      267.67     25.43 o 
   5   0   0      283.74      322.34    112.69 o 
  -5   1   0       16.68       41.03     16.10 o 
  -4   1   0      351.04      349.06     28.47 o 
  -3   1   0      671.17      655.94     19.27 o 
   0   1   0       12.88       17.85      2.47 o 
   2   1   0     1227.04     1261.26     39.19 o 
   3   1   0     1090.28     1113.20     27.22 o 
   4   1   0      300.12      330.74     33.11 o 
   5   1   0       55.23       87.07     28.69 o 
  -5   2   0      397.99      422.59     37.39 o 
  -4   2   0      540.42      536.84     33.24 o 
  -3   2   0      501.94      526.87     16.16 o 
  -2   2   0       46.80       46.13      6.66 o 
   1   2   0     1263.79     1103.46     31.67 o 
   2   2   0      278.80      269.78     17.34 o 
   3   2   0       13.12       13.00      8.60 o 
   4   2   0      146.97      130.28     33.97 o 
   5   2   0      143.08      123.02     34.08 o 
  -5   3   0        1.03       15.07     12.21 o 
  -4   3   0      212.17      216.84     27.90 o 
  -3   3   0     1141.19     1103.75     44.79 o 
  -2   3   0     4762.53     5376.73    679.32 o 
  -1   3   0     1205.15     1114.75     32.94 o 
   0   3   0       16.01       24.28      5.54 o 
   1   3   0      647.98      595.44     17.27 o 
   2   3   0     1591.82     1439.84    135.83 o 
   3   3   0      397.61      380.18     22.03 o 
  -5   4   0      541.84      538.32     49.13 o 
  -4   4   0      840.66      861.66     42.89 o 
  -3   4   0      343.88      344.54     17.86 o 
  -2   4   0       83.87      129.53     15.71 o 
  -1   4   0     1355.19     1347.32     40.74 o 
   0   4   0     3393.25     3823.32    341.22 o 
   1   4   0     1111.84     1055.40     61.95 o 
   2   4   0      222.39      233.63     35.24 o 
   3   4   0       16.49        4.68      6.37 o 
  -5   5   0        5.73       12.51     12.75 o 
  -4   5   0      162.32      150.87     32.05 o 
  -3   5   0     1115.27     1113.27     35.85 o 
  -2   5   0     1846.00     1798.33     41.35 o 
  -1   5   0     1318.55     1307.38     34.37 o 
   0   5   0       65.11       76.55     24.92 o 
   1   5   0      480.12      490.25     34.94 o 
   2   5   0      485.21      486.06     61.02 o 
   3   5   0      101.58      132.59     31.33 o 
  -4   6   0      635.27      636.27     51.07 o 
  -3   6   0      329.92      310.93     40.65 o 
  -2   6   0       19.85       22.70      9.94 o 
  -1   6   0      370.55      364.95     32.89 o 
   0   6   0     2688.45     2855.00     68.43 o 
   1   6   0      150.09      167.05     32.85 o 
   2   6   0      193.64      212.82     54.58 o 
  -3   7   0      448.31      409.62     47.17 o 
  -2   7   0     1651.41     1595.82     75.69 o 
  -1   7   0      456.20      478.02     44.48 o 
   0   7   0       82.76       78.87     30.84 o 
   1   7   0      306.97      279.93     38.33 o 
  -2   8   0        3.23        3.74     11.64 o 
  -1   8   0      517.09      476.85     66.51 o 
   1  -8   1      206.12      186.93     40.10 o 
   2  -8   1        9.71        8.25     17.04 o 
  -1  -7   1      158.53      167.89     34.92 o 
   0  -7   1      345.63      369.28     42.49 o 
   1  -7   1       93.46       97.72     25.12 o 
   2  -7   1      195.52      192.43     47.49 o 
   3  -7   1      334.80      291.55     36.47 o 
  -2  -6   1      208.37      213.03     42.63 o 
  -1  -6   1     1347.87     1537.41     67.66 o 
   0  -6   1      333.75      398.86     62.67 o 
   1  -6   1      249.60      254.74     34.10 o 
   2  -6   1      208.15      190.76     18.06 o 
   3  -6   1      129.57      131.15     20.45 o 
   4  -6   1       93.68       93.20     28.29 o 
  -3  -5   1      941.28     1135.13    108.73 o 
  -2  -5   1      588.12      622.08    105.54 o 
  -1  -5   1      241.17      267.77     26.20 o 
   0  -5   1      433.63      498.18     17.90 o 
   1  -5   1      100.97       89.67     18.07 o 
   2  -5   1      665.49      634.35     43.21 o 
   3  -5   1      632.36      616.25     27.28 o 
   4  -5   1      660.96      694.50     57.51 o 
   5  -5   1      202.55      212.58     38.33 o 
  -4  -4   1      254.85      291.01     58.60 o 
  -3  -4   1       64.53       56.13     19.13 o 
  -2  -4   1      935.52      835.64     73.07 o 
  -1  -4   1      535.20      539.08     13.87 o 
   0  -4   1      833.91      806.78     51.56 o 
   1  -4   1      569.93      592.42     24.89 o 
   2  -4   1     1001.38      968.65     33.19 o 
   3  -4   1      131.28      121.07     16.82 o 
   4  -4   1       19.94       27.67     14.52 o 
   5  -4   1      291.96      311.48     37.17 o 
  -4  -3   1      354.31      421.62     45.41 o 
  -3  -3   1     1188.47     1101.98     88.23 o 
  -2  -3   1      901.89      778.41     31.15 o 
  -1  -3   1      202.77      217.15     17.42 o 
   0  -3   1       48.51      168.65     14.82 o 
   1  -3   1        7.20       12.04      5.30 o 
   2  -3   1      393.60      493.11     44.14 o 
   3  -3   1      936.95      914.78     25.77 o 
   4  -3   1      991.86      957.82     55.96 o 
   5  -3   1      403.67      392.22     41.51 o 
  -5  -2   1      332.96      327.18     65.63 o 
  -4  -2   1      447.99      428.02     23.39 o 
  -3  -2   1       33.98       37.37      9.26 o 
  -2  -2   1      378.12      373.63     18.13 o 
  -1  -2   1      483.22      449.95     16.84 o 
   0  -2   1     1497.36     1467.29     35.34 o 
   1  -2   1     1729.17     1640.16     77.02 o 
   2  -2   1      755.28      727.30     19.74 o 
   3  -2   1     1214.28     1151.54     64.85 o 
   4  -2   1       43.90       45.63     15.65 o 
   5  -2   1      299.96      329.27     31.59 o 
  -5  -1   1       22.00       25.29     21.44 o 
  -4  -1   1      396.21      400.95     15.97 o 
  -3  -1   1     1107.96     1158.71     26.97 o 
  -2  -1   1     1433.19     1471.54     49.51 o 
  -1  -1   1     1747.77     1754.62     51.88 o 
   0  -1   1      436.64      382.42     14.46 o 
   1  -1   1     1266.81     1293.57     31.16 o 
   2  -1   1      228.23      211.30     36.50 o 
   3  -1   1     1055.58     1094.83     26.70 o 
   4  -1   1     1760.36     1964.98     86.30 o 
   5  -1   1      312.96      335.14     23.05 o 
  -4   0   1      554.22      587.95     25.39 o 
  -3   0   1      127.35      146.54      9.46 o 
  -2   0   1      127.43      130.87      7.18 o 
  -1   0   1     1142.75     1204.66     33.96 o 
   1   0   1      532.80      576.90     21.68 o 
   3   0   1     1093.60     1141.28     23.56 o 
   4   0   1       35.63       33.82     12.76 o 
   5   0   1      223.83      271.44     46.83 o 
  -5   1   1        7.01       33.53     30.78 o 
  -4   1   1      276.98      289.98     15.84 o 
  -3   1   1     1139.54     1149.42     32.52 o 
  -2   1   1     1402.88     1479.16     37.25 o 
  -1   1   1     1044.70     1101.83     21.95 o 
   0   1   1       56.42       67.42      3.88 o 
   2   1   1      748.93      781.86     42.22 o 
   3   1   1     1253.12     1318.67     42.49 o 
   4   1   1     1166.67     1283.15    107.63 o 
   5   1   1      290.92      337.19     45.95 o 
  -5   2   1      469.73      477.20     41.43 o 
  -4   2   1      560.11      536.96     24.07 o 
  -3   2   1      373.34      404.87     23.33 o 
  -2   2   1      351.56      476.10     23.97 o 
  -1   2   1      381.11      385.24     14.34 o 
   0   2   1     1075.05     1110.81     26.29 o 
   1   2   1     1283.39     1149.60     38.93 o 
   2   2   1     4283.03     4219.39    560.91 o 
   3   2   1      338.58      333.55     16.30 o 
   4   2   1        1.34        2.33      9.49 o 
  -5   3   1       18.82       41.56     42.00 o 
  -4   3   1      133.37      122.44     14.48 o 
  -3   3   1      473.82      478.61     20.84 o 
  -2   3   1      975.85     1052.35     26.83 o 
  -1   3   1      569.09      554.75     21.96 o 
   0   3   1     2754.23     2589.97     22.54 o 
   1   3   1      495.48      471.64     15.38 o 
   2   3   1      138.45      132.09     15.51 o 
   3   3   1      711.78      664.78     53.17 o 
  -5   4   1      268.91      277.46     22.97 o 
  -4   4   1      451.35      463.11     21.41 o 
  -3   4   1      267.67      277.31     26.51 o 
  -2   4   1       92.11      111.48     12.37 o 
  -1   4   1       86.07      107.60     12.03 o 
   0   4   1      477.73      538.77     11.57 o 
   1   4   1     1470.44     1551.64     87.35 o 
   2   4   1     1375.81     1547.63     90.59 o 
   3   4   1      749.41      679.16     96.97 o 
  -5   5   1        2.80       20.23     21.66 o 
  -4   5   1        4.23        9.23      9.85 o 
  -3   5   1      138.63      120.55     16.51 o 
  -2   5   1      563.51      589.11     30.12 o 
  -1   5   1     1265.54     1294.63     80.82 o 
   0   5   1      877.92      881.63     42.21 o 
   1   5   1      690.03      727.58     41.72 o 
   2   5   1       55.46       55.32     19.27 o 
   3   5   1      278.21      266.89     62.83 o 
  -4   6   1      299.07      284.67     42.71 o 
  -3   6   1      381.98      377.08     27.77 o 
  -2   6   1      246.16      246.62     35.43 o 
  -1   6   1       33.82       47.87     17.29 o 
   0   6   1      209.64      225.62     32.96 o 
   1   6   1      420.56      452.38     43.02 o 
   2   6   1     1553.24     1612.50    109.50 o 
  -3   7   1       36.04       27.43     15.74 o 
  -2   7   1      336.18      295.34     59.42 o 
  -1   7   1      634.45      586.24     58.42 o 
   0   7   1      573.18      652.08     57.64 o 
   1   7   1      717.02      711.72     58.17 o 
  -2   8   1      152.57      105.05     25.82 o 
  -1   8   1      179.22      160.97     36.09 o 
   1  -8   2      738.96      795.05    121.89 o 
  -1  -7   2      492.97      552.56     51.83 o 
   0  -7   2      507.99      546.12     46.87 o 
   1  -7   2        0.02        1.62      8.17 o 
   2  -7   2      337.47      344.42     36.36 o 
   3  -7   2     1260.21     1113.49     78.22 o 
  -2  -6   2       59.29       60.66     24.00 o 
  -1  -6   2       87.10       94.93     28.38 o 
   0  -6   2      337.58      380.86     31.08 o 
   1  -6   2     3528.50     3691.02     71.24 o 
   2  -6   2      462.85      483.70     31.71 o 
   3  -6   2       77.90       75.54     17.81 o 
   4  -6   2       87.28       89.69     18.70 o 
  -3  -5   2      178.55      222.30     35.84 o 
  -2  -5   2      535.08      527.76     60.96 o 
  -1  -5   2     1708.15     1899.00     76.98 o 
   0  -5   2     1248.57     1377.72     38.16 o 
   1  -5   2       11.07       17.37      8.90 o 
   2  -5   2     1402.73     1427.49     49.42 o 
   3  -5   2      604.64      636.88     35.00 o 
   4  -5   2      370.17      388.58     35.55 o 
   5  -5   2      212.55      209.57     39.10 o 
  -4  -4   2      357.93      412.94     78.72 o 
  -3  -4   2      421.17      479.78     40.35 o 
  -2  -4   2      375.90      388.19     42.34 o 
  -1  -4   2       40.42       35.00     10.04 o 
   0  -4   2     1590.90     1836.87     93.62 o 
   2  -4   2      456.71      497.66     26.53 o 
   3  -4   2      228.94      237.79     23.96 o 
   4  -4   2        1.78        3.90     10.05 o 
   5  -4   2       64.11       73.16     19.17 o 
  -4  -3   2        0.19        3.63     10.33 o 
  -3  -3   2      227.13      214.63     21.36 o 
  -2  -3   2      917.06      795.41     24.54 o 
  -1  -3   2     5904.55    10994.02    126.87 o 
   0  -3   2      977.07      985.64     29.29 o 
   1  -3   2       37.61       42.65      7.19 o 
   2  -3   2     1064.98      993.62     20.11 o 
   3  -3   2      650.87      663.49     21.66 o 
   4  -3   2      529.11      538.69     36.78 o 
   5  -3   2      248.28      246.90     30.62 o 
  -5  -2   2       67.39       91.25     29.13 o 
  -4  -2   2      870.98      784.81     44.86 o 
  -3  -2   2     1163.23     1155.08     57.33 o 
  -2  -2   2      612.12      577.22     22.78 o 
  -1  -2   2       16.98       13.31      3.13 o 
   0  -2   2     4912.94     3238.07     45.74 o 
   2  -2   2     1487.10     1492.31     45.68 o 
   3  -2   2      326.40      354.51     26.24 o 
   4  -2   2        0.75        1.65     10.22 o 
   5  -2   2        8.15       17.95     13.72 o 
  -5  -1   2      261.61      254.51     37.93 o 
  -4  -1   2       19.83       21.62     14.34 o 
  -3  -1   2      260.77      254.03     21.77 o 
  -2  -1   2     2706.62     2424.40    112.47 o 
   0  -1   2     2465.86     2257.18    109.61 o 
   1  -1   2      166.90      158.10      5.42 o 
   2  -1   2      422.69      424.82     23.41 o 
   3  -1   2     1112.29     1202.74     29.18 o 
   4  -1   2      149.27      163.51     25.20 o 
   5  -1   2      354.17      376.74     36.06 o 
  -5   0   2      164.22      230.21     70.69 o 
  -4   0   2     1154.57     1171.49     40.85 o 
  -3   0   2     1884.60     1923.61     40.53 o 
  -2   0   2      909.59      991.06     29.37 o 
  -1   0   2       49.58       55.60      2.89 o 
   0   0   2      967.48      837.56    114.61 o 
   2   0   2      439.84      387.71     25.10 o 
   3   0   2      456.07      435.43     32.30 o 
   4   0   2       13.90       15.97     11.32 o 
   5   0   2       47.43       48.41     16.56 o 
  -5   1   2      327.94      361.26     50.79 o 
  -4   1   2       98.01       91.24     10.49 o 
  -3   1   2      271.99      259.61     12.14 o 
  -2   1   2     2512.74     2538.46     53.48 o 
   1   1   2      693.34      764.48     20.35 o 
   2   1   2     1602.20     1735.17     47.95 o 
   3   1   2        5.00       14.54     13.92 o 
   4   1   2      261.63      268.85     33.34 o 
   5   1   2      331.86      348.73    100.60 o 
  -5   2   2      132.53      143.47     51.67 o 
  -4   2   2     1407.10     1438.50     52.74 o 
  -3   2   2     2081.11     2085.26     58.61 o 
  -2   2   2     1042.55     1206.58     37.64 o 
  -1   2   2       60.80       61.55      6.81 o 
   2   2   2      197.22      184.93     13.29 o 
   3   2   2      468.97      475.87     28.21 o 
   4   2   2      257.21      235.74     35.83 o 
  -5   3   2      691.26      696.35     60.02 o 
  -4   3   2      136.00      131.70     17.03 o 
  -3   3   2      203.58      202.92     21.49 o 
  -2   3   2     1560.04     1562.77     40.86 o 
   0   3   2      740.85      728.16     32.66 o 
   1   3   2      202.13      185.23      9.93 o 
   2   3   2       37.95       33.78      8.00 o 
   3   3   2        7.17        4.62     11.65 o 
   4   3   2      244.40      170.30     48.48 o 
  -5   4   2       41.89       54.22     17.93 o 
  -4   4   2     1708.47     1705.65     73.40 o 
  -3   4   2     1742.01     1748.44     42.24 o 
  -2   4   2      662.93      663.66     34.71 o 
  -1   4   2       21.91       28.58      8.26 o 
   0   4   2     1172.82     1250.19     36.37 o 
   1   4   2      315.14      297.53     23.03 o 
   2   4   2      509.13      537.02     51.01 o 
   3   4   2      462.25      499.38    108.18 o 
  -5   5   2      598.33      567.20     77.09 o 
  -4   5   2      147.05      120.71     20.78 o 
  -3   5   2      142.70      113.59     18.93 o 
  -2   5   2     1192.97     1156.54     61.28 o 
  -1   5   2     1409.32     1373.30     39.98 o 
   0   5   2      667.86      760.04     39.79 o 
   1   5   2      276.47      288.39     30.29 o 
   2   5   2       23.46       23.18     12.64 o 
   3   5   2        4.63        3.63     20.45 o 
  -4   6   2      985.22      897.80     63.93 o 
  -3   6   2      941.28      907.29     42.16 o 
  -2   6   2      429.30      404.51     40.22 o 
  -1   6   2       15.80       17.10     12.15 o 
   0   6   2       37.43       58.70     26.36 o 
   1   6   2      402.80      385.17     29.88 o 
   2   6   2      128.38      126.98     28.61 o 
  -3   7   2       38.16       26.49     15.91 o 
  -2   7   2      375.23      331.47     51.09 o 
  -1   7   2      634.24      542.72     51.22 o 
   0   7   2      343.68      385.78     47.14 o 
   1   7   2      367.83      375.17     39.91 o 
  -1   8   2       87.65       73.63     29.60 o 
   1  -8   3      279.29      262.82     51.52 o 
  -1  -7   3      350.02      416.51     53.82 o 
   0  -7   3      219.93      226.70    103.01 o 
   1  -7   3       93.67       95.97     25.34 o 
   2  -7   3       21.26       19.00     16.65 o 
   3  -7   3       51.37       34.99     15.09 o 
  -1  -6   3        0.77        2.82     11.86 o 
   0  -6   3      170.37      200.33     32.24 o 
   1  -6   3      268.28      327.71     50.35 o 
   2  -6   3      438.23      415.41     21.94 o 
   3  -6   3      778.72      758.50     58.61 o 
   4  -6   3      496.46      480.21     43.59 o 
  -3  -5   3      127.29      159.74     34.41 o 
  -2  -5   3      436.83      522.75     73.82 o 
  -1  -5   3      579.68      593.08     39.71 o 
   0  -5   3      720.36      827.50     29.79 o 
   1  -5   3       56.41       61.51     14.53 o 
   2  -5   3      961.92      910.23     35.35 o 
   3  -5   3      201.45      174.49     17.91 o 
   4  -5   3      490.68      488.13     41.82 o 
  -4  -4   3      362.91      435.80     82.68 o 
  -2  -4   3      268.36      232.30     21.27 o 
  -1  -4   3       32.50       39.51     15.44 o 
   0  -4   3        8.36       40.12     16.67 o 
   1  -4   3      418.19      444.36     22.16 o 
   2  -4   3      614.99      589.82     21.17 o 
   3  -4   3     2991.63     3184.84     90.13 o 
   4  -4   3      202.95      187.29     29.69 o 
   5  -4   3        0.07       19.59     12.95 o 
  -4  -3   3       13.95        8.20     11.78 o 
  -3  -3   3       87.56       84.96     18.21 o 
  -2  -3   3      423.16      406.06     20.85 o 
  -1  -3   3      957.26      896.38     18.39 o 
   0  -3   3      510.01      480.64     18.07 o 
   1  -3   3     2151.54     2257.35    111.73 o 
   2  -3   3      963.22      934.54     23.78 o 
   3  -3   3      193.91      206.75     23.94 o 
   4  -3   3      713.74      736.03     39.87 o 
   5  -3   3      529.91      578.25     57.46 o 
  -5  -2   3      404.07      376.00     73.99 o 
  -4  -2   3      334.63      358.75     25.63 o 
  -3  -2   3      572.04      557.50     18.54 o 
  -2  -2   3      450.24      385.30     21.80 o 
  -1  -2   3       71.66       56.72      4.55 o 
   0  -2   3      805.02      794.84     22.79 o 
   1  -2   3      791.90      800.64     26.65 o 
   2  -2   3     2035.70     2047.41     56.45 o 
   3  -2   3     2321.44     2418.13     84.21 o 
   4  -2   3      537.32      530.96     31.45 o 
   5  -2   3        4.37       39.71     17.13 o 
  -4  -1   3       15.53       12.31     10.45 o 
  -3  -1   3        5.32        5.03      5.15 o 
  -2  -1   3      232.90      275.44      9.89 o 
  -1  -1   3     1410.06     1286.06     76.02 o 
   0  -1   3     1759.89     1755.10     77.02 o 
   2  -1   3      803.08      791.62     32.17 o 
   3  -1   3       70.78       75.08     19.84 o 
   4  -1   3      448.96      475.44     40.04 o 
   5  -1   3      800.36      917.67     74.36 o 
  -5   0   3      118.79      170.08     56.62 o 
  -4   0   3      407.25      438.22     24.36 o 
  -3   0   3      658.42      651.82     20.49 o 
  -2   0   3      948.91      915.78     23.63 o 
  -1   0   3     1782.55     1708.85     65.73 o 
   0   0   3      249.01      268.36      9.19 o 
   1   0   3      794.39      856.86     20.27 o 
   2   0   3     1513.49     1299.30     45.82 o 
   3   0   3     2473.33     2754.16     70.13 o 
   4   0   3      741.30      801.83     44.82 o 
   5   0   3        1.44       22.78     13.77 o 
  -4   1   3       79.50       81.61     11.08 o 
  -3   1   3       31.38       28.96      7.59 o 
  -2   1   3       43.44       76.85     10.18 o 
  -1   1   3     1478.40     1327.15     52.65 o 
   1   1   3     1842.92     1993.68     65.36 o 
   2   1   3     2839.41     3241.26     51.01 o 
   3   1   3       99.75       96.26     13.00 o 
   4   1   3      435.37      431.27     29.43 o 
   5   1   3      516.33      561.79    122.91 o 
  -5   2   3       63.43       81.36     32.32 o 
  -4   2   3      291.02      293.07     21.92 o 
  -3   2   3      698.52      708.35     29.83 o 
  -2   2   3     1463.94     1451.99     51.82 o 
  -1   2   3     1460.23     1438.76     43.89 o 
   0   2   3      967.33     1038.53     38.02 o 
   1   2   3      472.96      468.33     14.10 o 
   2   2   3      751.58      725.04     20.53 o 
   3   2   3     3698.41     4007.07     57.91 o 
   4   2   3       96.43       94.60     18.70 o 
  -5   3   3      345.23      397.76     58.05 o 
  -4   3   3       65.17       64.13     11.73 o 
  -3   3   3      265.02      259.60     25.34 o 
  -2   3   3        1.41       21.63     11.01 o 
  -1   3   3     1052.58     1072.72     41.43 o 
   0   3   3     1359.73     1297.47     54.54 o 
   2   3   3      761.61      770.92     32.24 o 
   3   3   3       20.92       19.11     10.86 o 
   4   3   3      311.35      222.96     35.29 o 
  -5   4   3       74.87       62.72     14.20 o 
  -4   4   3       80.25       70.60     12.91 o 
  -3   4   3      484.87      485.27     28.86 o 
  -2   4   3     1460.56     1491.43     48.26 o 
  -1   4   3     1492.39     1428.95    130.11 o 
   0   4   3      703.89      781.90     32.09 o 
   1   4   3      177.98      172.10     22.84 o 
   2   4   3     1171.68     1173.51     60.58 o 
   3   4   3     1009.92     1015.32    113.57 o 
  -5   5   3      245.07      229.55     39.83 o 
  -4   5   3       63.35       69.73     23.60 o 
  -3   5   3      694.62      643.19     28.80 o 
  -2   5   3       15.73       24.16     14.67 o 
  -1   5   3      499.69      493.95     24.75 o 
   0   5   3     1459.50     1591.14     66.47 o 
   1   5   3     2215.06     2328.35     83.27 o 
   2   5   3      281.89      272.41     47.02 o 
   3   5   3        0.52        2.61     10.16 o 
  -4   6   3       35.45       30.41     16.07 o 
  -3   6   3      290.39      296.05     40.56 o 
  -2   6   3     1367.75     1252.49     76.74 o 
  -1   6   3     1321.58     1216.94     50.47 o 
   0   6   3      229.02      239.59     29.95 o 
   1   6   3       91.59       91.31     29.64 o 
   2   6   3      312.04      318.24     33.65 o 
  -3   7   3      417.40      373.05     37.90 o 
  -2   7   3       22.86       20.36     14.14 o 
  -1   7   3      272.10      238.85     49.78 o 
   0   7   3      869.80      853.58     77.56 o 
   1   7   3      658.21      707.04     94.50 o 
  -1  -7   4      567.75      645.88     86.37 o 
   0  -7   4     1209.57     1343.39     57.40 o 
   1  -7   4      333.47      376.11     42.04 o 
   2  -7   4       25.57       17.21      9.82 o 
   3  -7   4       35.42       50.47     23.28 o 
  -2  -6   4      678.97      764.52     80.26 o 
  -1  -6   4      285.88      307.05     47.70 o 
   0  -6   4       12.89       12.21     15.45 o 
   1  -6   4      460.17      518.06     21.87 o 
   2  -6   4     1089.66     1112.42     42.01 o 
   3  -6   4      349.47      350.27     45.76 o 
   4  -6   4      193.36      185.58     41.33 o 
  -3  -5   4       52.00       49.91     19.13 o 
  -2  -5   4      118.16      113.47     39.03 o 
  -1  -5   4     1182.19     1148.15     45.26 o 
   0  -5   4     1647.04     1838.28     49.58 o 
   1  -5   4      946.35     1008.88     28.56 o 
   2  -5   4      179.86      173.35     16.98 o 
   3  -5   4      259.72      235.50     19.57 o 
   4  -5   4       20.81       24.34     15.54 o 
  -3  -4   4      959.40      907.29     45.88 o 
  -2  -4   4     1383.67     1307.47    103.17 o 
  -1  -4   4      623.40      563.18     20.25 o 
   1  -4   4      655.97      698.06     36.34 o 
   2  -4   4     1810.26     1841.58     78.34 o 
   3  -4   4      148.90      133.16     16.33 o 
   4  -4   4      315.12      325.25     58.04 o 
   5  -4   4      144.16      149.27     29.97 o 
  -4  -3   4      569.99      541.47     41.70 o 
  -3  -3   4      151.83      132.74     23.73 o 
  -2  -3   4      164.09      188.76     23.25 o 
  -1  -3   4     1400.07     1251.04     31.44 o 
   0  -3   4     4201.83     3952.77     55.08 o 
   1  -3   4      858.24      823.22     30.78 o 
   2  -3   4      292.64      295.80     15.92 o 
   3  -3   4      125.57      118.41     25.07 o 
   4  -3   4       89.78       88.37     23.46 o 
   5  -3   4      255.03      275.28     34.95 o 
  -4  -2   4       51.73       46.44     27.79 o 
  -3  -2   4     2273.48     2266.38     61.68 o 
  -2  -2   4     2219.69     1759.37     18.25 o 
  -1  -2   4      956.94      883.72     23.04 o 
   0  -2   4      144.06      156.58     11.51 o 
   1  -2   4     2441.12     2638.96    100.16 o 
   2  -2   4      291.77      282.14     13.29 o 
   3  -2   4      439.55      487.25     43.87 o 
   4  -2   4      508.11      553.30     45.58 o 
   5  -2   4      293.23      331.69     43.53 o 
  -5  -1   4      536.99      556.30     71.35 o 
  -4  -1   4     1165.28     1188.54     42.32 o 
  -3  -1   4      311.22      307.75     18.34 o 
  -2  -1   4      348.09      405.88     13.97 o 
  -1  -1   4     2767.10     2633.16    224.33 o 
   0  -1   4     3419.65     3045.12     54.09 o 
   1  -1   4      890.53      916.93     25.91 o 
   2  -1   4      387.71      377.74     25.22 o 
   3  -1   4      136.53      154.35     27.26 o 
   4  -1   4        0.90        2.74      8.49 o 
   5  -1   4       98.38      120.89     29.88 o 
  -5   0   4       33.33       54.09     26.17 o 
  -4   0   4      217.85      208.44     20.95 o 
  -3   0   4     2936.11     3215.76    155.85 o 
  -2   0   4     1956.04     1851.88     53.58 o 
  -1   0   4     1327.76     1133.76     50.36 o 
   0   0   4       89.20       81.07      6.12 o 
   1   0   4      355.35      348.01     18.55 o 
   2   0   4      294.36      286.89      9.63 o 
   3   0   4      427.46      323.25     96.31 o 
   4   0   4      651.00      689.87     59.81 o 
   5   0   4      176.68      200.34     34.71 o 
  -5   1   4     1405.17     1852.05     78.39 o 
  -4   1   4      924.52      977.13     46.96 o 
  -3   1   4      401.83      404.61     13.54 o 
  -2   1   4      171.62      230.38      9.52 o 
  -1   1   4     2096.98     1869.98    148.17 o 
   0   1   4     1592.20     1855.77     45.53 o 
   1   1   4     1217.41     1236.65     28.33 o 
   3   1   4       16.19       21.50      6.87 o 
   4   1   4      140.67      131.88     28.22 o 
   5   1   4       73.31       70.43     24.23 o 
  -5   2   4       65.64      124.45     39.14 o 
  -4   2   4      383.50      344.92     26.30 o 
  -3   2   4     1839.52     1810.79     42.72 o 
  -2   2   4     2053.29     2134.51     61.26 o 
  -1   2   4     1088.11     1083.21     48.65 o 
   0   2   4      291.01      250.94     25.77 o 
   1   2   4       17.50       24.25      5.58 o 
   2   2   4      255.08      266.75     12.66 o 
   3   2   4      150.96      165.73     18.77 o 
   4   2   4      401.43      356.00     49.34 o 
  -4   3   4     1083.08     1079.80     35.05 o 
  -3   3   4      380.98      361.74     16.39 o 
  -2   3   4       50.65      153.71     27.22 o 
  -1   3   4      549.65      500.48     19.38 o 
   0   3   4     1118.89     1432.99     55.85 o 
   1   3   4      668.08      621.46     19.46 o 
   2   3   4      757.59      778.91     23.98 o 
   3   3   4       92.07      108.95     17.12 o 
   4   3   4      399.36      256.82     39.58 o 
  -4   4   4       41.71       32.66     14.65 o 
  -3   4   4     1845.29     1834.71     64.43 o 
  -2   4   4      997.31     1039.72     50.00 o 
  -1   4   4      710.58      671.98     16.32 o 
   0   4   4      489.08      501.38     39.63 o 
   1   4   4       18.00       25.36     14.29 o 
   2   4   4       59.37       51.86     17.11 o 
   3   4   4      243.71      239.91     45.90 o 
  -5   5   4      736.51      728.57    129.84 o 
  -4   5   4      900.89      844.39     48.06 o 
  -3   5   4      380.19      355.05     32.20 o 
  -2   5   4       37.61       83.05     23.10 o 
  -1   5   4       99.04       90.61     17.62 o 
   0   5   4      265.08      349.03     31.54 o 
   1   5   4      438.38      458.96     32.06 o 
   2   5   4      445.06      446.29     52.77 o 
   3   5   4      453.85      458.38     78.99 o 
  -4   6   4      104.04       70.80     20.15 o 
  -3   6   4      907.03      807.62     58.96 o 
  -2   6   4      316.38      314.03     54.31 o 
  -1   6   4      440.07      366.43     42.20 o 
   0   6   4      340.57      339.25     39.04 o 
   1   6   4      119.73      118.20     32.42 o 
   2   6   4       21.19       21.37     15.97 o 
  -3   7   4      199.95      159.80     39.77 o 
  -2   7   4        3.22       35.89     20.51 o 
  -1   7   4        2.31        2.61     10.95 o 
   1   7   4      266.65      251.20     50.85 o 
  -1  -7   5       65.26       63.66     24.41 o 
   0  -7   5      269.01      291.54     46.63 o 
   1  -7   5      321.67      369.30     46.40 o 
   2  -7   5     1075.52     1019.46     71.66 o 
   3  -7   5      101.01      100.27     22.38 o 
  -2  -6   5      234.14      329.27     55.19 o 
  -1  -6   5      344.92      356.43     32.73 o 
   0  -6   5      386.32      435.41     31.81 o 
   1  -6   5       78.41       73.46     18.79 o 
   2  -6   5      159.55      145.56     26.57 o 
   3  -6   5      653.07      707.97     50.56 o 
   4  -6   5      594.31      641.71     97.30 o 
  -2  -5   5       55.76       50.68     20.01 o 
  -1  -5   5       19.48       19.96     10.16 o 
   0  -5   5      419.44      453.62     27.21 o 
   1  -5   5     1362.39     1457.28     52.71 o 
   2  -5   5      995.61     1024.58     43.16 o 
   3  -5   5      613.66      584.46     38.23 o 
   4  -5   5       15.40       13.14     10.36 o 
  -4  -4   5        3.73        4.07     15.50 o 
  -3  -4   5      198.18      168.52     29.65 o 
  -2  -4   5      457.71      429.50     38.86 o 
  -1  -4   5      964.45      936.91     29.14 o 
   0  -4   5     1050.76     1022.60     25.55 o 
   1  -4   5      226.39      218.58     21.25 o 
   2  -4   5      205.76      197.83     20.27 o 
   3  -4   5      446.31      447.05     28.88 o 
   4  -4   5     1949.49     2072.58     59.72 o 
   5  -4   5       99.52      100.97     26.61 o 
  -4  -3   5      238.16      212.91     43.53 o 
  -3  -3   5      164.29      138.92     21.86 o 
  -2  -3   5      249.91      239.02     26.42 o 
  -1  -3   5        1.28        2.46      4.28 o 
   0  -3   5      794.16      786.62     46.62 o 
   1  -3   5     1588.43     1469.50     53.21 o 
   2  -3   5     2632.25     2724.99     69.29 o 
   3  -3   5      861.34      896.27     39.03 o 
   4  -3   5       10.81       11.10     10.72 o 
   5  -3   5      263.39      271.60     48.47 o 
  -4  -2   5       39.70       37.17     15.69 o 
  -3  -2   5      105.31       93.60     17.27 o 
  -2  -2   5      626.56      646.20     19.53 o 
  -1  -2   5     1940.15     1840.70     51.65 o 
   0  -2   5     2296.47     2244.98    105.32 o 
   1  -2   5     1022.99     1044.11     31.70 o 
   2  -2   5      201.11      198.54      7.82 o 
   3  -2   5     1037.58     1087.23     38.74 o 
   4  -2   5     1524.81     1665.93     64.17 o 
   5  -2   5       67.55       84.05     22.11 o 
  -5  -1   5      207.68      213.72     56.18 o 
  -4  -1   5      457.98      476.96     35.40 o 
  -3  -1   5       93.96       79.25     16.41 o 
  -2  -1   5     1875.43     1834.22     61.07 o 
  -1  -1   5       15.47       24.54      7.61 o 
   0  -1   5      998.71      983.26     25.90 o 
   1  -1   5     2084.89     1970.45     47.12 o 
   2  -1   5     5210.41     5580.46    499.58 o 
   3  -1   5      351.20      353.89     27.10 o 
   4  -1   5        1.54        0.23     13.64 o 
   5  -1   5       78.51       82.67     24.28 o 
  -5   0   5       18.87       22.21     28.25 o 
  -4   0   5       32.55       33.09     17.88 o 
  -3   0   5       45.43       38.08      6.03 o 
  -2   0   5      444.18      464.26     14.69 o 
   0   0   5     4721.09     5444.02     49.14 o 
   1   0   5      670.89      694.20     20.60 o 
   2   0   5      174.16      145.27     17.84 o 
   3   0   5     1005.74     1042.62     43.98 o 
   4   0   5      643.68      693.08     49.04 o 
   5   0   5      220.21      230.26     43.78 o 
  -5   1   5      185.33      236.04     52.00 o 
  -4   1   5      165.34      171.18     34.19 o 
  -3   1   5     1117.16     1070.52     65.97 o 
  -2   1   5     2313.84     2221.32     64.67 o 
  -1   1   5       38.18       31.76      6.00 o 
   0   1   5      978.09     1043.55     29.38 o 
   2   1   5     2304.81     2489.65     75.45 o 
   3   1   5      606.66      618.68     43.21 o 
   4   1   5       19.28       26.44     16.56 o 
   5   1   5       18.82       16.55     13.09 o 
  -5   2   5        3.90        3.74     23.42 o 
  -4   2   5      394.61      386.28     21.01 o 
  -3   2   5       21.72       21.51     12.52 o 
  -2   2   5      956.68     1011.48     21.61 o 
  -1   2   5     3759.03     4237.09     66.73 o 
   1   2   5      562.06      570.27     18.59 o 
   2   2   5       90.70       80.78     12.19 o 
   3   2   5      175.14      192.75     16.70 o 
   4   2   5     1006.63      804.65     92.18 o 
  -5   3   5      108.15      111.26     34.74 o 
  -4   3   5      307.67      312.28     23.12 o 
  -3   3   5     1524.92     1612.85     40.79 o 
  -2   3   5     1878.98     2017.34     44.79 o 
  -1   3   5      136.99      133.10     13.07 o 
   0   3   5      592.54      623.19     22.97 o 
   1   3   5     1541.73     1546.00     20.36 o 
   2   3   5     1801.86     1888.50     39.10 o 
   3   3   5      398.35      424.15     27.10 o 
   4   3   5       61.31       33.75     17.70 o 
  -5   4   5      242.27      246.71     55.08 o 
  -4   4   5      209.80      204.02     29.23 o 
  -3   4   5        0.79       -1.00      7.30 o 
  -2   4   5      582.94      616.23     22.09 o 
  -1   4   5     2912.69     2754.55     80.67 o 
   0   4   5     1977.38     2023.73     77.34 o 
   1   4   5      486.23      447.92     25.07 o 
   2   4   5        0.81        1.64      9.94 o 
   3   4   5      231.56      249.57     47.32 o 
  -4   5   5      459.73      440.31     31.85 o 
  -3   5   5      691.67      688.18     27.47 o 
  -2   5   5     2111.64     2084.03     68.16 o 
  -1   5   5      106.52       90.20     18.05 o 
   0   5   5      297.78      279.02     29.31 o 
   1   5   5      675.99      670.36     47.16 o 
   2   5   5     1191.96     1125.31     78.81 o 
   3   5   5       98.70       91.58     44.20 o 
  -4   6   5      433.58      372.64     44.22 o 
  -3   6   5        2.18        5.92      9.59 o 
  -2   6   5      201.87      205.32     37.64 o 
  -1   6   5     2218.01     1992.06    218.78 o 
   0   6   5     1029.80      950.66     60.41 o 
   1   6   5      221.18      208.03     46.37 o 
   2   6   5        5.73        6.06     13.78 o 
  -3   7   5     1231.64     1134.87    146.18 o 
  -2   7   5     1052.35      951.49     75.90 o 
  -1   7   5       68.59       47.52     21.88 o 
   0   7   5      124.11       95.47     27.12 o 
   1   7   5      318.85      289.90     51.38 o 
  -1  -7   6       67.00       62.67     28.69 o 
   0  -7   6      334.75      394.58     34.76 o 
   1  -7   6      661.61      736.63     64.58 o 
   2  -7   6      215.33      202.34     28.32 o 
   3  -7   6       95.96      100.56     29.35 o 
  -1  -6   6      584.09      684.49     79.93 o 
   0  -6   6      372.51      410.36     30.96 o 
   1  -6   6       41.68       35.66     14.10 o 
   2  -6   6      102.25      100.24     17.02 o 
   3  -6   6       12.61       18.66     15.27 o 
   4  -6   6      219.49      226.44     48.66 o 
  -3  -5   6      469.52      424.04     53.98 o 
  -2  -5   6      204.78      187.56     44.31 o 
  -1  -5   6       77.26       69.34     13.69 o 
   0  -5   6      505.31      582.98     55.41 o 
   1  -5   6      511.75      511.94     26.86 o 
   2  -5   6      483.31      488.47     24.05 o 
   3  -5   6      374.30      390.53     36.11 o 
   4  -5   6       88.08       99.50     23.98 o 
  -4  -4   6       72.79       54.31     33.64 o 
  -3  -4   6      304.51      250.90     48.37 o 
  -2  -4   6     1105.94     1035.11     45.90 o 
  -1  -4   6     1006.11      990.02     37.65 o 
   0  -4   6      629.48      593.86     20.86 o 
   1  -4   6      111.92      115.26     19.68 o 
   2  -4   6       15.71       15.03      7.45 o 
   3  -4   6      102.23       99.79     26.40 o 
   4  -4   6      141.58      148.84     44.46 o 
  -4  -3   6     1061.38      963.45     69.69 o 
  -3  -3   6      720.46      685.74     32.06 o 
  -2  -3   6      333.98      311.07     33.51 o 
  -1  -3   6       25.34       31.87     13.03 o 
   0  -3   6      310.83      272.35     12.42 o 
   1  -3   6      650.05      661.25     20.07 o 
   2  -3   6      638.14      612.30     20.84 o 
   3  -3   6      763.47      818.97     50.81 o 
   4  -3   6       56.08       59.14     21.93 o 
   5  -3   6      326.52      306.66     47.96 o 
  -4  -2   6       63.50       60.05     27.18 o 
  -3  -2   6      137.19      107.20     18.81 o 
  -2  -2   6     1642.75     1038.17     43.98 o 
  -1  -2   6     1175.31     1144.10     76.35 o 
   0  -2   6      986.86      945.94     40.35 o 
   1  -2   6      675.66      715.94     26.35 o 
   2  -2   6        1.41        3.63      5.14 o 
   3  -2   6       27.42       33.21     23.40 o 
   4  -2   6      209.45      212.94     52.44 o 
   5  -2   6      274.71      294.14     49.47 o 
  -5  -1   6      149.37      169.86     52.22 o 
  -4  -1   6      944.60     1042.41     48.92 o 
  -3  -1   6     1396.34     1370.52     42.03 o 
  -2  -1   6      736.04      733.16     24.79 o 
  -1  -1   6       99.07      118.89     11.03 o 
   0  -1   6      155.39      128.27     12.26 o 
   1  -1   6      310.92      327.51     13.86 o 
   2  -1   6      713.32      645.05     10.39 o 
   3  -1   6      661.51      680.21     39.04 o 
   4  -1   6      613.03      703.75     56.92 o 
   5  -1   6      147.98      146.80     36.96 o 
  -5   0   6      472.01      543.43     82.78 o 
  -4   0   6      179.99      193.54     24.30 o 
  -3   0   6      104.17       84.62     17.33 o 
  -2   0   6     2671.51     2672.64     80.56 o 
  -1   0   6      272.03      200.93     17.48 o 
   0   0   6     1269.25     1173.90     68.82 o 
   1   0   6      967.10      965.72     47.72 o 
   2   0   6      163.75      117.29     10.48 o 
   3   0   6      171.07      155.82     31.81 o 
   4   0   6      274.36      262.81     43.13 o 
   5   0   6      378.80      404.65     61.68 o 
  -5   1   6        8.40       15.50     31.11 o 
  -4   1   6     2078.64     2332.00    184.42 o 
  -3   1   6      906.40      860.06     22.82 o 
  -2   1   6      761.80      757.76     15.19 o 
  -1   1   6       86.30      102.63     10.32 o 
   0   1   6      197.24      199.54     22.32 o 
   1   1   6       75.83       89.12     13.03 o 
   2   1   6      766.50      804.34     31.20 o 
   3   1   6     1002.17     1008.46     53.21 o 
   4   1   6      574.27      585.46     41.89 o 
  -5   2   6      527.02      632.60     80.26 o 
  -4   2   6      413.05      420.05     39.36 o 
  -3   2   6      617.35      587.24     25.44 o 
  -2   2   6      319.09      343.18     14.84 o 
  -1   2   6      403.44      404.56     18.05 o 
   0   2   6     1084.10     1112.99     51.78 o 
   1   2   6     1259.54     1369.76     42.66 o 
   2   2   6      636.84      611.17     20.45 o 
   3   2   6       31.72       33.42     17.80 o 
   4   2   6      144.84       91.14     23.75 o 
  -5   3   6      159.25      161.28     37.93 o 
  -4   3   6     1273.52     1424.45    111.55 o 
  -3   3   6      540.99      514.91     26.32 o 
  -2   3   6      466.49      543.80     20.27 o 
  -1   3   6      267.65      259.01     16.41 o 
   0   3   6      160.98      156.91     15.35 o 
   1   3   6       15.35       17.80      6.29 o 
   2   3   6      556.87      529.90     22.34 o 
   4   3   6      228.39      200.97     50.90 o 
  -5   4   6      373.99      425.69     91.03 o 
  -4   4   6      141.55      138.77     24.58 o 
  -3   4   6       25.77       18.72     12.29 o 
  -2   4   6      116.97      125.26     20.58 o 
  -1   4   6      189.33      169.13     20.65 o 
   0   4   6      761.88      745.63     50.41 o 
   1   4   6     1198.12     1225.31     58.22 o 
   2   4   6      409.49      440.91    141.88 o 
   3   4   6      122.92       93.23     29.46 o 
  -4   5   6      365.72      376.92     31.72 o 
  -3   5   6      432.30      422.31     24.81 o 
  -2   5   6      618.30      627.29     29.69 o 
  -1   5   6      180.70      183.58     27.26 o 
   0   5   6      403.67      366.68     27.97 o 
   1   5   6        1.33        9.13     15.46 o 
   2   5   6      360.51      334.41     39.37 o 
   3   5   6      329.05      267.70     67.61 o 
  -4   6   6      215.81      194.10     29.03 o 
  -3   6   6        7.63        7.60     12.16 o 
  -2   6   6       66.26       61.84     25.81 o 
  -1   6   6       19.05       18.33     21.09 o 
   0   6   6      437.00      411.76     38.72 o 
   1   6   6      884.89      593.55    269.19 o 
   2   6   6      332.94      326.53     47.24 o 
  -3   7   6      132.44       91.25     23.63 o 
  -2   7   6      359.44      359.01     41.39 o 
  -1   7   6      156.68      153.17     34.33 o 
   0   7   6      560.25      478.59     67.74 o 
  -1  -7   7      343.38      331.69     68.05 o 
   0  -7   7        3.59        4.77      7.69 o 
   1  -7   7      187.48      203.03     35.77 o 
   2  -7   7      400.78      399.49     46.45 o 
  -1  -6   7      154.65      189.76     70.47 o 
   0  -6   7     1198.96     1367.34     51.66 o 
   1  -6   7      853.66      942.03     35.96 o 
   2  -6   7      214.86      223.74     38.73 o 
   3  -6   7       20.67       24.82     18.94 o 
  -3  -5   7      119.78       73.99     84.10 o 
  -2  -5   7      371.69      377.67     45.00 o 
  -1  -5   7     1011.95      962.35     53.29 o 
   0  -5   7       27.19       29.16     12.45 o 
   1  -5   7      288.66      318.34     22.38 o 
   2  -5   7     1041.23     1074.02     35.19 o 
   3  -5   7     1048.88     1095.13     58.78 o 
   4  -5   7      153.69      159.06     29.31 o 
  -3  -4   7      346.71      327.29     46.69 o 
  -2  -4   7       12.47       67.55     24.19 o 
  -1  -4   7      443.80      413.32     23.47 o 
   0  -4   7     2251.08     2170.69    105.51 o 
   1  -4   7     1715.42     1793.08     95.97 o 
   2  -4   7      271.38      253.74     20.55 o 
   3  -4   7       25.99       32.60     16.14 o 
   4  -4   7      141.87      151.88     45.00 o 
  -4  -3   7      100.66       86.83     24.80 o 
  -3  -3   7      130.62      125.20     25.39 o 
  -2  -3   7     1816.46     1841.40     99.28 o 
  -1  -3   7     1455.49     1503.85     56.68 o 
   0  -3   7      101.93      107.17     12.26 o 
   1  -3   7      412.64      431.80     20.35 o 
   2  -3   7     1360.40     1265.30     66.23 o 
   3  -3   7     1010.59     1082.21     54.20 o 
   4  -3   7      339.89      342.15     51.58 o 
   5  -3   7       65.31       65.30     23.74 o 
  -4  -2   7      242.53      262.76     60.22 o 
  -3  -2   7      474.68      452.93     32.60 o 
  -2  -2   7        1.10      255.56     53.29 o 
  -1  -2   7      844.68      810.50     16.04 o 
   0  -2   7     3382.34     3343.50     43.32 o 
   1  -2   7     2232.26     2232.99     70.77 o 
   2  -2   7      467.76      451.88     17.37 o 
   3  -2   7        0.35        6.79     15.51 o 
   4  -2   7      121.34      122.20     30.04 o 
   5  -2   7      384.25      382.15     58.53 o 
  -5  -1   7       10.61        5.47      7.04 o 
  -4  -1   7       58.54       64.32     17.51 o 
  -3  -1   7      695.95      651.86     37.33 o 
  -2  -1   7     1645.38     1567.01     76.52 o 
  -1  -1   7     3332.21     3757.88     55.51 o 
   0  -1   7      149.18      123.55     13.08 o 
   1  -1   7      382.63      365.80     29.08 o 
   2  -1   7      922.15      839.66     14.14 o 
   3  -1   7     1575.08     1631.26     72.57 o 
   4  -1   7      171.86      191.11     46.05 o 
   5  -1   7      101.34      109.91     33.99 o 
  -5   0   7      310.59      274.02     46.66 o 
  -4   0   7      403.58      390.97     39.35 o 
  -3   0   7      758.23      770.49     38.03 o 
  -2   0   7        3.06      126.81     18.20 o 
  -1   0   7      241.50      188.23     12.12 o 
   1   0   7     2355.02     2248.17     65.05 o 
   2   0   7      395.81      347.77      9.31 o 
   3   0   7       32.60       24.98     15.59 o 
   4   0   7      185.49      178.20     42.48 o 
  -5   1   7       14.80       12.43     11.15 o 
  -4   1   7       82.94       87.51     25.20 o 
  -3   1   7      317.57      286.42     21.29 o 
  -2   1   7     3165.01     3090.88     75.51 o 
  -1   1   7     4242.87     4434.99     91.91 o 
   0   1   7      130.01      122.25     23.09 o 
   1   1   7      380.93      434.01     16.63 o 
   2   1   7      734.54      795.72     23.60 o 
   3   1   7      742.46      761.53     38.36 o 
   4   1   7      169.02      150.89     38.93 o 
  -5   2   7      446.52      506.60     65.63 o 
  -4   2   7      257.02      261.74     41.71 o 
  -3   2   7     1914.11     1892.85     75.90 o 
  -2   2   7       30.29      102.79     13.38 o 
  -1   2   7      808.76      787.42     19.99 o 
   0   2   7     4121.65     4362.23    390.56 o 
   1   2   7     1245.70     1296.18     34.24 o 
   2   2   7      362.73      374.67     18.66 o 
   3   2   7       51.39       45.53     17.76 o 
   4   2   7        1.48       -0.11     18.91 o 
  -5   3   7      130.23      146.22     43.87 o 
  -4   3   7       36.80       32.80     18.60 o 
  -3   3   7      165.06      154.33     15.95 o 
  -2   3   7     4908.10     4862.00    287.55 o 
  -1   3   7     1615.81     1737.09     29.39 o 
   0   3   7      201.22      192.93     18.30 o 
   1   3   7       86.84      151.00     27.90 o 
   2   3   7      295.98      267.24     21.41 o 
   4   3   7      185.47      127.64     39.03 o 
  -5   4   7      131.50      159.74     48.70 o 
  -4   4   7     1179.03     1191.43     71.01 o 
  -3   4   7     1174.27     1160.27     37.98 o 
  -2   4   7       39.22      128.04     17.42 o 
  -1   4   7      717.90      804.04     32.69 o 
   0   4   7     1445.82     1440.44     61.47 o 
   1   4   7      808.83      822.78     53.76 o 
   2   4   7      291.24      292.58     44.20 o 
   3   4   7      118.48      113.68     42.99 o 
  -4   5   7        0.95        2.33      8.56 o 
  -3   5   7      674.98      605.57     28.08 o 
  -2   5   7     1698.83     1597.35     47.12 o 
  -1   5   7     1309.55     1348.75     55.80 o 
   0   5   7      163.21      164.24     28.05 o 
   2   5   7       49.92       45.97     21.02 o 
  -4   6   7      780.40      669.59     92.39 o 
  -3   6   7      704.92      627.28     59.29 o 
  -2   6   7       16.52       30.91     22.35 o 
  -1   6   7       63.75       65.50     26.86 o 
   0   6   7     1064.22      947.03     73.99 o 
   1   6   7      251.48      226.87     32.37 o 
  -2   7   7     1163.39     1105.41    140.37 o 
  -1   7   7      685.99      587.63     80.96 o 
   0   7   7      134.20      100.90     33.69 o 
   0  -7   8        1.77       -5.06     21.66 o 
   1  -7   8        8.21        8.91     11.03 o 
   2  -7   8       78.75       74.81     14.61 o 
   0  -6   8      166.15      207.81     49.19 o 
   1  -6   8      324.59      352.41     40.75 o 
   2  -6   8      320.36      338.14     31.50 o 
   3  -6   8       47.02       54.30     23.58 o 
  -3  -5   8      720.85      600.60    111.92 o 
  -2  -5   8      428.14      490.10     88.83 o 
  -1  -5   8      369.02      325.98     47.20 o 
   0  -5   8        5.81        1.42      7.65 o 
   1  -5   8       62.50       70.05     12.07 o 
   2  -5   8       43.22       40.97     10.70 o 
   3  -5   8      313.74      334.08     50.55 o 
   4  -5   8      312.03      312.44     56.20 o 
  -3  -4   8      296.23      313.27     44.27 o 
  -2  -4   8      245.91      252.05     35.61 o 
  -1  -4   8      233.32      230.55     20.66 o 
   0  -4   8      177.78      176.81     21.73 o 
   1  -4   8      541.50      538.39     33.55 o 
   2  -4   8      664.98      627.54     39.44 o 
   3  -4   8      408.95      446.53     36.01 o 
   4  -4   8       31.51       30.44     14.65 o 
  -4  -3   8       42.87       40.03     21.80 o 
  -3  -3   8     1274.30      751.22     67.83 o 
  -2  -3   8      343.01      354.62     28.81 o 
  -1  -3   8      380.59      359.25     24.56 o 
   0  -3   8      184.28      159.48     19.37 o 
   1  -3   8      273.64      281.91     31.87 o 
   2  -3   8        9.27        9.58     13.10 o 
   3  -3   8      427.06      459.24     46.22 o 
   4  -3   8      663.38      703.73     74.81 o 
  -4  -2   8      414.51      385.99     39.99 o 
  -3  -2   8      270.28      272.75     33.66 o 
  -2  -2   8      194.47      192.95     28.00 o 
  -1  -2   8        2.82        7.34      7.79 o 
   0  -2   8      226.49      212.67     15.20 o 
   1  -2   8      891.35      969.49     32.68 o 
   2  -2   8     1309.47     1280.39     33.21 o 
   3  -2   8      581.14      612.94     43.31 o 
   4  -2   8       66.61       56.51     25.06 o 
  -4  -1   8      264.02      239.66     37.92 o 
  -3  -1   8      472.05      454.62     31.04 o 
  -2  -1   8      519.09      543.58     35.75 o 
  -1  -1   8      819.80      795.62     23.85 o 
   0  -1   8      583.91      496.31     19.85 o 
   1  -1   8      618.50      586.60     19.52 o 
   2  -1   8        1.59        1.55      2.24 o 
   3  -1   8      509.51      502.76     35.18 o 
   4  -1   8      486.77      484.31     48.55 o 
  -5   0   8      460.55      486.58     70.91 o 
  -4   0   8      461.27      467.07     33.17 o 
  -3   0   8      254.03      248.32     25.55 o 
  -2   0   8       48.95       51.33      4.12 o 
  -1   0   8       31.61       45.31     18.46 o 
   0   0   8       22.70       13.59     10.11 o 
   1   0   8     1077.10      990.88     42.44 o 
   2   0   8     1601.54     1406.95     35.28 o 
   3   0   8      649.43      639.35     45.43 o 
   4   0   8      172.50      152.77     39.39 o 
  -5   1   8       10.30       13.82     11.25 o 
  -4   1   8        6.14        7.27     12.09 o 
  -3   1   8      541.42      534.11     38.69 o 
  -2   1   8      367.85      360.72     17.02 o 
  -1   1   8     1291.11     1398.06     24.57 o 
   0   1   8      246.99      225.56     16.18 o 
   1   1   8     2029.22     2110.53     50.14 o 
   2   1   8        4.55        4.32      6.34 o 
   3   1   8      427.02      395.22     33.34 o 
   4   1   8      390.10      368.20     46.49 o 
  -5   2   8      331.23      322.53     48.03 o 
  -4   2   8      378.87      433.88     51.23 o 
  -3   2   8      902.88      863.58     36.14 o 
  -2   2   8       42.51       57.66     13.25 o 
  -1   2   8      393.87      394.18     21.57 o 
   0   2   8       12.06       13.88     10.27 o 
   1   2   8      781.47      828.89     47.38 o 
   2   2   8     1865.69     1917.26     62.69 o 
   3   2   8      705.40      733.11     42.11 o 
   4   2   8       79.41       54.86     27.05 o 
  -5   3   8       96.29       85.46     30.02 o 
  -4   3   8        2.02       11.43     20.01 o 
  -3   3   8      350.50      322.21     23.06 o 
  -2   3   8      146.74      132.23     20.00 o 
  -1   3   8      467.27      524.38     28.55 o 
   0   3   8     1693.34     1714.06    110.58 o 
   1   3   8     1261.10     1293.38     66.38 o 
   2   3   8        5.18        7.70     11.80 o 
  -4   4   8      286.86      292.46     68.48 o 
  -3   4   8      469.53      449.05     22.66 o 
  -2   4   8       34.68       45.67     14.35 o 
  -1   4   8      939.76     1066.89     53.44 o 
   0   4   8       23.44       17.18     17.06 o 
   1   4   8      730.25      745.81     40.87 o 
   2   4   8     1104.29     1188.72     81.80 o 
   3   4   8      465.15      421.40     87.62 o 
  -4   5   8       33.28       25.10     12.64 o 
  -3   5   8       11.92       11.22      7.98 o 
  -2   5   8       98.82       96.59     17.24 o 
  -1   5   8      620.05      635.83     45.89 o 
   0   5   8     1365.44     1458.06     55.58 o 
   1   5   8      754.24      770.10     51.75 o 
   2   5   8       12.10       10.86     14.01 o 
  -3   6   8      263.99      234.22     33.95 o 
  -2   6   8      578.21      565.50     57.55 o 
  -1   6   8      285.67      275.18     61.90 o 
   0   6   8        0.88        1.80     12.00 o 
   1   6   8      333.59      320.95     46.26 o 
  -2   7   8       43.78       31.65     24.10 o 
  -1   7   8      565.56      492.18     72.46 o 
   0  -7   9      462.01      512.76    101.14 o 
   1  -7   9       44.49       41.07     17.03 o 
  -1  -6   9        0.57        2.75     14.51 o 
   0  -6   9      133.22      177.67     52.11 o 
   1  -6   9     1175.38     1322.20     94.88 o 
   2  -6   9      542.68      560.18     37.10 o 
   3  -6   9      145.81      145.72     34.15 o 
  -2  -5   9      265.32      237.40     27.03 o 
  -1  -5   9      915.93      870.12     48.76 o 
   0  -5   9     1370.57     1425.05     52.84 o 
   1  -5   9       86.46       89.24     23.45 o 
   2  -5   9       99.06       88.99     15.58 o 
   3  -5   9      226.56      221.14     48.80 o 
   4  -5   9      314.31      294.63     51.73 o 
  -3  -4   9      206.50      244.72    109.17 o 
  -2  -4   9      934.25      940.44     72.78 o 
  -1  -4   9       14.75       16.06     10.31 o 
   0  -4   9      260.19      246.40     20.29 o 
   1  -4   9     2048.69     2000.03     72.99 o 
   2  -4   9      558.65      553.81     27.69 o 
   3  -4   9      223.38      225.33     42.58 o 
   4  -4   9       49.91       43.86     20.94 o 
  -4  -3   9       91.40       94.12     34.41 o 
  -3  -3   9       49.27       37.55     23.24 o 
  -2  -3   9       74.62      150.38     74.54 o 
  -1  -3   9     3693.53     3822.71    187.02 o 
   0  -3   9     1261.53     1195.91     31.96 o 
   1  -3   9      162.97      204.88     27.65 o 
   2  -3   9       57.87       45.59      8.94 o 
   3  -3   9      193.23      186.43     44.80 o 
   4  -3   9      159.50      149.10     33.02 o 
  -4  -2   9      215.87      207.94     26.67 o 
  -3  -2   9      987.20     1208.84    126.43 o 
  -2  -2   9     1517.71     1548.30     68.62 o 
  -1  -2   9       72.74       77.41     11.65 o 
   0  -2   9      911.15      859.18     21.92 o 
   1  -2   9     1476.67     1419.85     51.06 o 
   2  -2   9      637.61      600.08     22.84 o 
   3  -2   9      302.41      278.58     31.01 o 
   4  -2   9      113.43      106.51     31.04 o 
  -4  -1   9      315.49      322.40     46.42 o 
  -3  -1   9        0.43        2.24      8.63 o 
  -2  -1   9      692.09      837.83     48.54 o 
  -1  -1   9     3901.49     4048.36    300.72 o 
   0  -1   9     1192.02     1138.88     22.39 o 
   1  -1   9      223.63      235.92     21.04 o 
   2  -1   9        0.63        0.88      2.96 o 
   3  -1   9       52.74       42.43     15.63 o 
   4  -1   9      162.44      157.84     49.44 o 
  -5   0   9       43.51       37.57     19.12 o 
  -4   0   9      356.74      380.52     42.45 o 
  -3   0   9     2138.87     2137.12     88.63 o 
  -2   0   9     1204.23     1061.34    121.17 o 
  -1   0   9       50.24       54.61     11.59 o 
   0   0   9      236.43      210.80     16.70 o 
   1   0   9     1483.46     1368.63     43.04 o 
   2   0   9      491.28      419.65     19.42 o 
   3   0   9      331.45      296.65     34.60 o 
   4   0   9      254.91      230.78     35.89 o 
  -5   1   9      519.13      383.77    188.88 o 
  -4   1   9      395.26      385.71     28.84 o 
  -3   1   9        4.18        5.74     12.26 o 
  -2   1   9      756.32      829.35     39.69 o 
  -1   1   9     2532.39     2919.02    125.19 o 
   0   1   9     1689.19     1731.83     49.48 o 
   1   1   9      321.64      396.31     38.81 o 
   2   1   9        3.30        5.05      8.36 o 
   3   1   9        0.59        5.09      9.22 o 
   4   1   9       83.81       71.79     20.74 o 
  -5   2   9       23.11       20.78     15.39 o 
  -4   2   9      846.96      873.74    112.63 o 
  -3   2   9     1231.08     1176.82     73.71 o 
  -2   2   9     1583.25     1600.30     46.49 o 
  -1   2   9      133.88      145.67     23.24 o 
   0   2   9      107.76      103.88     18.64 o 
   1   2   9     1238.33     1280.71     40.23 o 
   2   2   9      103.76       99.97     15.96 o 
   3   2   9      338.34      318.94     49.99 o 
   4   2   9      262.33      198.33     49.91 o 
  -4   3   9      445.47      408.38     46.59 o 
  -3   3   9       23.19       18.72     11.81 o 
  -2   3   9       57.51      115.89     24.25 o 
  -1   3   9     3627.15     4063.21    288.35 o 
   0   3   9      500.70      508.71     29.98 o 
   1   3   9      320.79      394.14     49.75 o 
   2   3   9       30.44       33.88     15.71 o 
   3   3   9       45.59       47.49     30.67 o 
  -4   4   9      311.62      271.95     41.42 o 
  -3   4   9     1568.27     1592.95     56.66 o 
  -2   4   9     1040.44     1012.86     37.49 o 
  -1   4   9      255.17      256.35     31.62 o 
   0   4   9      327.77      323.57     38.91 o 
   1   4   9       49.28       52.36     24.44 o 
   2   4   9      104.52      109.00     22.15 o 
   3   4   9      276.50      252.97     64.97 o 
  -4   5   9      388.93      349.88     53.25 o 
  -3   5   9       24.29       19.23     12.03 o 
  -2   5   9      355.07      373.36     47.50 o 
  -1   5   9     1187.59     1182.63     66.32 o 
   0   5   9      218.05      216.31     42.42 o 
   1   5   9      238.62      300.44     60.21 o 
   2   5   9      170.71      169.06     33.11 o 
  -3   6   9     1211.94     1155.64    150.08 o 
  -2   6   9      387.10      356.91     59.88 o 
  -1   6   9       81.72       74.16     34.01 o 
   0   6   9        1.95        3.89     17.65 o 
   1   6   9       16.46       10.95     18.11 o 
  -1  -6  10       24.24       14.29     15.72 o 
   0  -6  10        3.44        3.74     10.55 o 
   1  -6  10       31.51       84.42     16.50 o 
   2  -6  10      295.34      303.48     38.63 o 
  -2  -5  10       76.11       71.01     25.17 o 
  -1  -5  10      163.00      157.43     35.95 o 
   0  -5  10      518.43      495.16     26.38 o 
   1  -5  10      213.10      230.43     31.06 o 
   2  -5  10      602.14      587.27     51.74 o 
   3  -5  10        0.33        2.65      8.01 o 
  -3  -4  10      202.14      209.70     37.82 o 
  -2  -4  10      411.78      406.25     60.19 o 
  -1  -4  10       27.86       26.98     17.39 o 
   0  -4  10       85.63       69.20     12.02 o 
   1  -4  10        6.49       65.57     13.37 o 
   2  -4  10      367.67      375.38     42.16 o 
   3  -4  10      946.79     1035.37     82.71 o 
   4  -4  10      356.54      354.97     63.45 o 
  -3  -3  10       11.65        9.63     10.65 o 
  -2  -3  10      212.26      258.22     36.29 o 
  -1  -3  10      120.90      118.59     13.12 o 
   0  -3  10      458.31      430.50     25.45 o 
   1  -3  10      927.11      930.56     38.07 o 
   2  -3  10     1125.23     1147.27     53.33 o 
   3  -3  10        0.84        0.11     13.88 o 
   4  -3  10      151.35      148.00     34.33 o 
  -4  -2  10      238.96      257.95     57.77 o 
  -3  -2  10      261.55      279.75     43.63 o 
  -2  -2  10      732.78      772.63     72.12 o 
  -1  -2  10        7.74        7.48      4.84 o 
   0  -2  10     1322.28     1198.42     36.47 o 
   1  -2  10       24.95       71.96     16.94 o 
   2  -2  10      636.83      584.98     42.75 o 
   3  -2  10     1119.42     1123.58     58.21 o 
   4  -2  10      439.25      426.87     67.83 o 
  -4  -1  10      201.54      188.79     24.69 o 
  -3  -1  10       13.50       13.42     15.02 o 
  -2  -1  10       12.10       21.55     32.65 o 
  -1  -1  10      140.31      113.98     18.67 o 
   0  -1  10      535.37      437.29     70.60 o 
   1  -1  10     2523.12     2297.24     99.73 o 
   2  -1  10      970.80      814.83     50.29 o 
   3  -1  10       11.63       11.97     11.34 o 
   4  -1  10      121.97      119.74     31.60 o 
  -4   0  10      156.54      150.89     34.74 o 
  -3   0  10      298.13      274.61     38.10 o 
  -2   0  10      389.13      455.61     64.15 o 
  -1   0  10     1049.69     1137.86     40.65 o 
   0   0  10     1103.66     1060.39     27.96 o 
   1   0  10       10.73       98.40     18.38 o 
   2   0  10      711.63      621.83     26.60 o 
   3   0  10      944.78      980.02     63.26 o 
   4   0  10      370.85      348.64     38.31 o 
  -4   1  10      141.74      153.54     34.39 o 
  -3   1  10       75.93       72.63     24.16 o 
  -2   1  10      174.93      208.56     37.06 o 
  -1   1  10      111.93      127.36     19.56 o 
   0   1  10     1414.83     1525.60     44.40 o 
   1   1  10     1337.36     1398.98     49.06 o 
   2   1  10     1419.65     1431.43     74.24 o 
   3   1  10       13.66        7.18     11.76 o 
   4   1  10       67.80       56.50     21.91 o 
  -4   2  10       20.47       19.09     17.11 o 
  -3   2  10      171.47      178.37     36.94 o 
  -2   2  10     1078.99     1137.04     75.00 o 
  -1   2  10      992.16     1226.11     62.96 o 
   0   2  10     1132.53     1242.96     81.06 o 
   1   2  10        1.20       52.59     20.75 o 
   2   2  10      276.42      269.54     28.84 o 
   3   2  10     1025.16      940.21     94.77 o 
  -4   3  10      223.78      221.60     42.66 o 
  -3   3  10      472.31      468.20     25.44 o 
  -2   3  10      100.74      129.94     18.21 o 
  -1   3  10       88.72       92.78     17.48 o 
   0   3  10      572.60      576.36     33.66 o 
   1   3  10     1719.81     1817.93    108.53 o 
   2   3  10     1063.09     1035.62     48.26 o 
   3   3  10        9.21        7.04     22.76 o 
  -4   4  10        2.07        8.91     14.27 o 
  -3   4  10      152.38      154.21     31.94 o 
  -2   4  10     1138.02     1100.76     54.78 o 
  -1   4  10      457.62      514.13     29.81 o 
   0   4  10     1744.95     1842.07    133.30 o 
   1   4  10        2.86       18.08     14.54 o 
   2   4  10      261.66      242.85     34.29 o 
  -3   5  10      204.59      185.90     27.45 o 
  -2   5  10      409.95      397.38     46.10 o 
  -1   5  10       54.73       50.41     27.96 o 
   0   5  10      275.56      281.16     62.23 o 
   1   5  10     1823.57     1827.40     63.77 o 
   2   5  10      286.16      249.34     71.02 o 
  -3   6  10      132.97      105.17     32.80 o 
  -2   6  10      349.17      308.99     38.28 o 
  -1   6  10     1264.90     1204.24     99.77 o 
   0   6  10      619.03      623.13     85.94 o 
  -1  -6  11      343.59      321.79     67.39 o 
   0  -6  11       25.89       31.44     17.36 o 
   1  -6  11      119.07      132.51     16.70 o 
   2  -6  11      212.48      209.27     38.76 o 
  -2  -5  11        1.26        2.35      9.18 o 
  -1  -5  11      430.95      420.29     41.32 o 
   0  -5  11      714.38      747.12     68.39 o 
   1  -5  11      498.00      497.19     34.78 o 
   2  -5  11      155.89      125.10     27.70 o 
   3  -5  11        8.49       15.13     18.56 o 
  -3  -4  11      422.44      395.80     59.58 o 
  -2  -4  11      883.12      911.60     74.37 o 
  -1  -4  11      623.36      757.22    151.17 o 
   0  -4  11       47.63       45.77     11.27 o 
   1  -4  11        9.50       13.89      7.83 o 
   2  -4  11      500.04      464.59     38.45 o 
   3  -4  11       56.42       56.31     23.42 o 
  -3  -3  11      310.74      321.92     42.05 o 
  -2  -3  11       17.00        7.13     11.11 o 
  -1  -3  11       76.29       85.82     29.42 o 
   0  -3  11     1764.35     1744.21     58.83 o 
   1  -3  11      434.01      425.77     27.50 o 
   2  -3  11      284.60      267.00     30.97 o 
   3  -3  11       18.16       17.73     14.35 o 
   4  -3  11       45.34       34.92     18.75 o 
  -4  -2  11       30.99       17.71     15.84 o 
  -3  -2  11      503.56      526.28     47.90 o 
  -2  -2  11     1161.77     1203.30     70.14 o 
  -1  -2  11      992.06     1022.60    101.05 o 
   0  -2  11      313.61      281.70     25.08 o 
   1  -2  11      207.38      184.22     19.53 o 
   2  -2  11       77.77       56.33     19.02 o 
   3  -2  11       50.19       45.58     21.37 o 
   4  -2  11      270.94      249.07     53.85 o 
  -4  -1  11      656.74      710.08     54.67 o 
  -3  -1  11      483.19      546.56     82.89 o 
  -2  -1  11       15.16       22.32     38.48 o 
  -1  -1  11      211.96      201.36     28.08 o 
   0  -1  11     2059.30     2014.19    111.81 o 
   1  -1  11      144.59      124.50     18.02 o 
   2  -1  11      328.92      261.27     31.06 o 
   3  -1  11      207.21      201.98     40.35 o 
   4  -1  11       80.36       70.39     27.37 o 
  -4   0  11       36.09       24.99     18.64 o 
  -3   0  11      390.58      380.13     33.49 o 
  -2   0  11     2094.90     2157.73    162.11 o 
  -1   0  11      626.90      627.29     25.72 o 
   0   0  11      273.10      293.86     32.80 o 
   1   0  11       30.58       32.57     15.41 o 
   2   0  11        9.93       10.30     11.95 o 
   3   0  11       71.74       69.63     23.61 o 
   4   0  11      283.23      245.87     49.81 o 
  -4   1  11      934.43      937.35    110.49 o 
  -3   1  11      499.74      462.82     31.21 o 
  -2   1  11       62.50       62.70     26.20 o 
  -1   1  11      498.13      481.79     40.51 o 
   0   1  11      379.04      392.75     41.44 o 
   1   1  11      245.93      287.45     26.01 o 
   2   1  11      501.47      442.54     41.78 o 
   3   1  11      272.18      260.99     54.95 o 
  -4   2  11       11.17       12.90     13.79 o 
  -3   2  11      695.54      605.14     54.42 o 
  -2   2  11     1075.55     1171.26    106.36 o 
  -1   2  11      512.92      572.76     54.44 o 
   0   2  11      270.57      313.67     26.79 o 
   1   2  11      152.46      173.24     25.52 o 
   2   2  11        4.73        1.33     12.32 o 
   3   2  11        7.41        9.34     21.33 o 
  -4   3  11      805.02      758.77    116.81 o 
  -3   3  11      402.67      379.57     45.22 o 
  -1   3  11        1.86        7.30     10.27 o 
   0   3  11      402.92      396.17     23.02 o 
   1   3  11      103.01      115.35     31.28 o 
   2   3  11      537.75      504.08     59.92 o 
   3   3  11      142.24      150.73     45.41 o 
  -4   4  11       23.92       10.88     12.38 o 
  -3   4  11      292.34      269.90     43.49 o 
  -2   4  11      498.84      480.95     26.91 o 
  -1   4  11      341.69      351.16     43.19 o 
   0   4  11      670.69      729.70     50.42 o 
   1   4  11        5.80       37.44     20.91 o 
   2   4  11      144.83      135.34     38.37 o 
  -3   5  11      244.63      212.63     39.51 o 
  -2   5  11      111.60      138.55     40.50 o 
  -1   5  11        6.71        3.27     18.40 o 
   0   5  11      161.80      158.85     45.90 o 
   1   5  11       24.83       30.68     18.38 o 
  -2   6  11      378.01      330.96     54.53 o 
  -1   6  11      138.46      133.91     39.66 o 
   0   6  11      347.35      341.84     56.46 o 
   0  -6  12      195.30      181.67     35.16 o 
   1  -6  12      421.58      417.99     47.70 o 
  -2  -5  12        9.37       10.22     14.53 o 
  -1  -5  12      122.24      100.92     27.23 o 
   0  -5  12       41.51       37.44     25.44 o 
   1  -5  12      438.91      427.62     34.22 o 
   2  -5  12      707.32      801.03     60.33 o 
  -2  -4  12      112.28      124.01     40.84 o 
  -1  -4  12      366.89      429.15     48.31 o 
   0  -4  12      893.19      872.48     38.30 o 
   1  -4  12      401.53      411.96     24.16 o 
   2  -4  12        1.27       -1.09     15.21 o 
   3  -4  12      126.01      136.08     29.40 o 
  -3  -3  12      131.18      148.65     45.17 o 
  -2  -3  12      402.36      481.00     97.79 o 
  -1  -3  12      127.97      130.75     32.48 o 
   0  -3  12       59.70       48.17     11.51 o 
   1  -3  12      580.26      593.83     25.30 o 
   2  -3  12      845.09      810.98     74.92 o 
   3  -3  12      727.57      686.61     66.23 o 
  -3  -2  12        2.47       10.23     14.17 o 
  -2  -2  12      115.01      121.01     41.01 o 
  -1  -2  12     1244.52     1326.76    181.68 o 
   0  -2  12      502.29      474.00     23.26 o 
   1  -2  12     1375.40     1367.56     64.73 o 
   2  -2  12        2.21        2.80     12.16 o 
   3  -2  12      137.85      121.00     36.83 o 
   4  -2  12      489.46      447.95     68.09 o 
  -4  -1  12      103.69      135.86     42.41 o 
  -3  -1  12      463.42      447.54     52.66 o 
  -2  -1  12      527.62      726.25    112.85 o 
  -1  -1  12      407.82      384.73     39.64 o 
   0  -1  12       98.81       81.50     13.35 o 
   1  -1  12      214.09      250.19     21.44 o 
   2  -1  12     2186.69     1990.55    152.16 o 
   3  -1  12      362.47      342.55     43.53 o 
   4  -1  12       24.55       25.83     17.22 o 
  -4   0  12      108.24      108.96     36.68 o 
  -3   0  12       32.28       32.62     22.44 o 
  -2   0  12      215.38      264.32     43.45 o 
  -1   0  12      726.36      722.89     59.37 o 
   0   0  12     1717.85     1719.26     58.41 o 
   1   0  12     1333.86     1324.69     59.26 o 
   2   0  12        0.88        3.21     11.51 o 
   3   0  12      209.77      191.53     48.05 o 
  -4   1  12      111.02      109.62     32.16 o 
  -3   1  12      624.31      641.50     72.34 o 
  -2   1  12      822.39      844.32    105.87 o 
  -1   1  12      804.79      854.24     95.98 o 
   0   1  12       40.76       42.45     14.20 o 
   1   1  12      645.36      751.53     36.96 o 
   2   1  12     1260.24     1214.84     58.79 o 
   3   1  12      270.15      247.73     36.71 o 
  -4   2  12      305.55      279.33     36.67 o 
  -3   2  12      123.71      107.96     35.51 o 
  -2   2  12      149.55      168.44     29.88 o 
  -1   2  12      893.56     1392.25    187.39 o 
   0   2  12     2142.83     2397.84     54.48 o 
   1   2  12      633.62      686.12     34.62 o 
   2   2  12        2.11        3.31     13.77 o 
   3   2  12       17.36       19.13     32.10 o 
  -4   3  12       78.49       75.15     28.60 o 
  -3   3  12      673.17      624.72     71.08 o 
  -2   3  12     1492.01     1475.65     95.43 o 
  -1   3  12      500.55      572.08     39.53 o 
   0   3  12       44.12       43.09     16.38 o 
   1   3  12      356.51      359.58     51.13 o 
   2   3  12      587.84      615.01     74.98 o 
  -3   4  12      152.24      133.37     31.77 o 
  -2   4  12      101.36      113.75     24.37 o 
  -1   4  12     1230.87     1244.13     93.61 o 
   0   4  12      684.89      678.65     58.72 o 
   1   4  12      707.05      777.02     87.84 o 
   2   4  12       12.92       19.13     26.06 o 
  -3   5  12      808.68      750.23    155.46 o 
  -2   5  12      894.62      856.43     73.22 o 
  -1   5  12      408.31      379.63     46.02 o 
   0   5  12       44.65       33.11     28.24 o 
   1   5  12       10.35       33.30     19.81 o 
  -1  -5  13       50.28       44.24     22.27 o 
   0  -5  13      150.98      148.39     26.25 o 
   1  -5  13      143.27      155.87     18.17 o 
   2  -5  13       66.11       71.31     20.50 o 
  -2  -4  13      233.18      269.50     45.50 o 
  -1  -4  13      646.92      648.15     51.92 o 
   0  -4  13      209.69      211.14     45.94 o 
   1  -4  13      118.16      119.45     15.24 o 
   2  -4  13       86.62       68.60     37.84 o 
   3  -4  13        5.45        8.52     13.00 o 
  -3  -3  13      529.67      625.31    107.85 o 
  -2  -3  13      265.85      318.27     53.55 o 
  -1  -3  13       19.64       30.91     19.78 o 
   0  -3  13       12.64        6.37      6.73 o 
   1  -3  13       60.09       63.86     17.03 o 
   2  -3  13      102.70       89.49     22.66 o 
   3  -3  13      392.62      359.20     49.36 o 
  -3  -2  13        8.54       12.46     15.24 o 
  -2  -2  13      348.67      369.48     47.25 o 
  -1  -2  13      304.99      363.30     64.10 o 
   0  -2  13      279.09      271.47     20.20 o 
   1  -2  13      543.38      520.95     45.49 o 
   2  -2  13       62.59       59.88     24.12 o 
   3  -2  13       62.28       47.93     21.05 o 
  -3  -1  13      558.84      617.92     59.32 o 
  -2  -1  13      296.41      332.95     55.56 o 
  -1  -1  13       79.84       92.06     27.47 o 
   0  -1  13       70.90       63.93     15.73 o 
   1  -1  13      165.31      183.08     21.98 o 
   2  -1  13       30.79       26.14     15.60 o 
   3  -1  13      326.42      311.98     42.98 o 
  -4   0  13      173.91      203.27     62.12 o 
  -3   0  13        9.78        8.01     14.91 o 
  -2   0  13       99.97      133.80     40.26 o 
  -1   0  13      361.22      318.40     39.77 o 
   0   0  13      217.37      222.03     22.23 o 
   1   0  13      772.40      784.01     72.23 o 
   2   0  13       31.79       30.62     19.23 o 
   3   0  13      443.77      397.51     46.33 o 
  -4   1  13      525.58      508.47     71.73 o 
  -3   1  13      468.31      526.34     89.00 o 
  -2   1  13      258.21      297.97     43.29 o 
  -1   1  13      356.20      382.16     42.94 o 
   0   1  13        2.78        1.75      6.96 o 
   1   1  13       35.05       60.74     21.58 o 
   2   1  13       51.58       42.16     20.51 o 
   3   1  13      303.98      273.75     53.19 o 
  -4   2  13      207.00      206.32     51.47 o 
  -3   2  13        2.50        1.06     10.13 o 
  -2   2  13       45.05       47.17     23.59 o 
  -1   2  13      112.17      124.43     29.43 o 
   0   2  13      184.17      199.35     26.83 o 
   1   2  13      458.29      474.06     36.43 o 
   2   2  13      474.33      546.40     76.85 o 
   3   2  13      191.72      177.77     54.75 o 
  -3   3  13      231.14      252.20     55.90 o 
  -2   3  13      209.78      225.46     43.23 o 
  -1   3  13      261.05      306.68     44.80 o 
   0   3  13      189.95      189.37     29.31 o 
   1   3  13       91.36       86.23     27.97 o 
  -3   4  13        3.45        8.32     16.40 o 
  -2   4  13        0.52        3.40      8.70 o 
   0   4  13      126.74      129.28     34.46 o 
   1   4  13      731.03      681.73     59.69 o 
  -2   5  13      133.68      125.22     48.72 o 
  -1   5  13      340.08      302.57     58.04 o 
   0   5  13      420.03      398.10     61.44 o 
   0  -5  14      266.60      319.39     60.74 o 
   1  -5  14       16.95       21.40     15.96 o 
  -2  -4  14       54.06       47.97     22.75 o 
  -1  -4  14      103.64       99.21     30.37 o 
   0  -4  14      286.09      278.03     33.26 o 
   1  -4  14     1142.09     1189.48     69.20 o 
   2  -4  14      264.30      260.66     48.26 o 
  -2  -3  14      484.61      584.19     61.57 o 
  -1  -3  14      874.60     1234.53    207.57 o 
   0  -3  14      369.93      362.94     39.54 o 
   1  -3  14       10.30       35.71     13.26 o 
   2  -3  14      315.99      310.79     38.41 o 
   3  -3  14      282.10      257.27     54.93 o 
  -3  -2  14      500.95      561.37     78.99 o 
  -2  -2  14      133.10      171.92     59.35 o 
  -1  -2  14       74.26       80.75     25.99 o 
   0  -2  14      947.46      892.29     45.56 o 
   1  -2  14      800.51      797.58     65.98 o 
   2  -2  14      383.20      384.45     45.03 o 
   3  -2  14       13.48        8.49     15.12 o 
  -3  -1  14       83.32       93.30     36.97 o 
  -2  -1  14      887.17      940.78     61.17 o 
  -1  -1  14     1310.42     1686.19    163.15 o 
   0  -1  14      368.99      344.44     25.60 o 
   1  -1  14       46.28       60.08     17.79 o 
   2  -1  14       17.25       21.12     14.10 o 
   3  -1  14      589.39      536.80     88.78 o 
  -3   0  14      759.00      774.92    100.98 o 
  -2   0  14      196.70      223.79     44.99 o 
  -1   0  14      141.76      118.07     22.78 o 
   0   0  14      682.66      662.19     37.15 o 
   1   0  14      770.95      788.65     88.56 o 
   2   0  14      450.29      446.35     53.15 o 
   3   0  14       67.14       59.37     26.92 o 
  -3   1  14      103.10      100.37     34.75 o 
  -1   1  14     1152.87     1306.86    129.77 o 
   0   1  14      444.67      451.33     27.11 o 
   1   1  14        1.28       38.34     15.22 o 
   2   1  14       27.12       19.88     16.51 o 
  -3   2  14     1074.84     1083.41    230.65 o 
  -2   2  14      220.51      377.40    154.52 o 
  -1   2  14      127.21      127.14     31.88 o 
   0   2  14      330.28      353.49     32.48 o 
   1   2  14     1025.59     1073.78     73.84 o 
   2   2  14      155.81      172.83     53.21 o 
  -3   3  14       43.80       33.40     20.78 o 
  -2   3  14     1098.55     1342.31    239.28 o 
  -1   3  14     1103.66     1478.42    162.96 o 
   0   3  14      272.74      276.54     61.48 o 
   1   3  14       11.73       70.67     20.53 o 
   2   3  14       49.33       49.91     35.29 o 
  -2   4  14      172.78      156.31     42.53 o 
  -1   4  14       54.91       48.92     26.72 o 
   0   4  14      368.16      309.58     47.10 o 
   1   4  14      289.02      269.28     53.99 o 
  -1  -4  15        1.58       12.31     15.50 o 
   0  -4  15       57.90       47.89     21.46 o 
   1  -4  15       98.55      115.17     21.00 o 
  -2  -3  15      111.02      124.91     47.35 o 
  -1  -3  15      133.83      170.36     46.70 o 
   0  -3  15      267.35      269.57     53.88 o 
   1  -3  15       53.11       58.06     22.48 o 
   2  -3  15      125.51      106.21     24.61 o 
  -2  -2  15        3.84        3.52     10.90 o 
  -1  -2  15        3.89        8.31     13.25 o 
   0  -2  15        2.19        4.94      7.45 o 
   1  -2  15      123.17      133.07     23.73 o 
   2  -2  15      421.33      433.72     49.42 o 
  -3  -1  15      167.62      257.72    152.71 o 
  -2  -1  15       57.95       85.27     41.04 o 
  -1  -1  15      169.96      186.54     46.95 o 
   0  -1  15      327.46      359.03     35.13 o 
   1  -1  15      514.07      499.03     50.77 o 
   2  -1  15       52.73       47.73     22.23 o 
  -3   0  15      127.32      127.36     46.66 o 
  -2   0  15       42.14       61.05     29.54 o 
  -1   0  15      122.56      131.45     45.24 o 
   0   0  15       18.26       16.01      8.31 o 
   1   0  15      130.13      165.87     38.37 o 
   2   0  15      780.03      776.23     60.08 o 
  -3   1  15       41.61       43.34     22.20 o 
  -2   1  15       16.97       18.88     16.74 o 
  -1   1  15      172.52      203.64     30.48 o 
   0   1  15      722.75      774.71     72.13 o 
   1   1  15      377.06      408.30     43.24 o 
   2   1  15      144.10      111.64     39.25 o 
  -3   2  15      185.20      171.71     40.62 o 
  -2   2  15      104.36      116.58     43.05 o 
  -1   2  15      293.34      310.09     37.48 o 
   0   2  15       39.38       39.67     14.31 o 
   1   2  15      161.60      167.97     37.17 o 
   2   2  15      358.73      320.81     69.48 o 
  -2   3  15        4.94        6.92     12.39 o 
  -1   3  15      159.28      173.91     27.38 o 
   0   3  15      706.40      717.13     86.10 o 
   1   3  15      367.59      358.23     59.06 o 
  -2   4  15       86.46       76.52     73.88 o 
  -1   4  15      460.39      582.86    180.96 o 
   0   4  15       82.36       59.34     36.06 o 
  -1  -3  16      691.36      733.49    105.94 o 
   0  -3  16      543.67      580.92     78.00 o 
   1  -3  16      162.14      158.22     32.69 o 
  -2  -2  16      899.95     1064.37    161.56 o 
  -1  -2  16      123.97      151.98     41.57 o 
   0  -2  16       38.28       34.21     18.16 o 
   1  -2  16      182.09      188.11     33.64 o 
   2  -2  16      308.42      300.00     49.32 o 
  -2  -1  16       47.53       50.36     24.75 o 
  -1  -1  16      901.39     1054.45     77.88 o 
   0  -1  16      611.40      610.53     50.51 o 
   1  -1  16      136.00      143.20     34.52 o 
   2  -1  16       18.96       15.62     16.05 o 
  -2   0  16      850.37      909.69    208.28 o 
  -1   0  16      125.22      152.63     49.79 o 
   0   0  16       22.40       15.11      9.14 o 
   1   0  16      140.85      133.93     31.89 o 
   2   0  16       85.69       83.70     33.00 o 
  -2   1  16      111.00      134.95     54.60 o 
  -1   1  16      709.67      699.07     73.11 o 
   0   1  16      389.42      413.76     32.75 o 
   1   1  16      132.41      133.24     32.94 o 
  -2   2  16      750.68      830.95    343.34 o 
  -1   2  16      106.39      112.44     32.93 o 
   0   2  16        6.63        3.51     10.65 o 
   1   2  16        5.07        9.02     26.28 o 
  -2   3  16       13.57        4.34     13.40 o 
  -1   3  16      529.74      548.27     74.54 o 
   0   3  16      210.00      198.73     36.63 o 
  -1  -2  17       78.97       91.90     33.20 o 
   0  -2  17      411.58      411.02     66.62 o 
   1  -2  17       51.98       53.58     19.40 o 
  -2  -1  17       23.47       16.45     17.66 o 
  -1  -1  17       22.23       22.80     19.85 o 
   0  -1  17      131.54      139.22     32.19 o 
   1  -1  17      527.33      632.64    128.63 o 
  -2   0  17      127.68      132.95     43.74 o 
  -1   0  17      274.24      344.92     73.93 o 
   0   0  17      662.62      641.63     52.18 o 
   1   0  17       71.93       77.74     28.47 o 
  -2   1  17      263.29      293.81     69.76 o 
  -1   1  17       32.80       27.70     19.51 o 
   0   1  17      176.29      169.56     29.51 o 
   1   1  17      614.72      695.04    123.35 o 
  -1   2  17      509.00      582.16    179.15 o 
   0   2  17      672.95      611.20     65.80 o 
   0   0  18       91.63       95.74     28.22 o 
                                                 
